# Supplementary material for: Electrochemically mediated disproportionation for selective formaldehyde upcycling in acid
Source: Nat Commun. 2026 Mar 18;17:4120. doi: 10.1038/s41467-026-70739-y (PMC13150010; doi:10.1038/s41467-026-70739-y)
Supplement: Supplementary file 3 — Supplementary Data 1–4 [file 41467_2026_70739_MOESM3_ESM.zip]

Archive with 47 entries (25 files):
- 3.OHCH2O/
- 3.OHCH2O/1.Ag/
- 3.OHCH2O/1.Ag/CONTCAR
- 3.OHCH2O/2.Au/
- 3.OHCH2O/2.Au/CONTCAR
- 3.OHCH2O/3.Pd/
- 3.OHCH2O/3.Pd/CONTCAR
- 3.OHCH2O/4.Pt/
- 3.OHCH2O/4.Pt/CONTCAR
- 3.OHCH2O/5.Ru/
- 3.OHCH2O/5.Ru/CONTCAR
- 3.OHCH2O/6.Pt2Ru/
- 3.OHCH2O/6.Pt2Ru/CONTCAR
- 4.OHCHO/
- 4.OHCHO/1.Ag/
- 4.OHCHO/1.Ag/CONTCAR
- 4.OHCHO/2.Au/
- 4.OHCHO/2.Au/CONTCAR
- 4.OHCHO/3.Pd/
- 4.OHCHO/3.Pd/CONTCAR
- 4.OHCHO/4.Pt/
- 4.OHCHO/4.Pt/CONTCAR
- 4.OHCHO/5.Ru/
- 4.OHCHO/5.Ru/CONTCAR
- 4.OHCHO/6.Pt2Ru/
- 4.OHCHO/6.Pt2Ru/CONTCAR
- 1.H2CO/
- 1.H2CO/Ag_CONTCAR.vasp
- 1.H2CO/Au_CONTCAR.vasp
- 1.H2CO/Metal_HCHO.zip
- 1.H2CO/P2R_CONTCAR.vasp
- 1.H2CO/Pd_CONTCAR.vasp
- 1.H2CO/Pt_CONTCAR.vasp
- 1.H2CO/Ru_CONTCAR.vasp
- 2.OHCH2OH/
- 2.OHCH2OH/1.Ag/
- 2.OHCH2OH/1.Ag/CONTCAR
- 2.OHCH2OH/2.Au/
- 2.OHCH2OH/2.Au/CONTCAR
- 2.OHCH2OH/3.Pd/
- 2.OHCH2OH/3.Pd/CONTCAR
- 2.OHCH2OH/4.Pt/
- 2.OHCH2OH/4.Pt/CONTCAR
- 2.OHCH2OH/5.Ru/
- 2.OHCH2OH/5.Ru/CONTCAR
- 2.OHCH2OH/6.Pt2Ru/
- 2.OHCH2OH/6.Pt2Ru/CONTCAR
