# Supplementary material for: Electrochemically mediated disproportionation for selective formaldehyde upcycling in acid
Source: Nat Commun. 2026 Mar 18;17:4120. doi: 10.1038/s41467-026-70739-y (PMC13150010; doi:10.1038/s41467-026-70739-y)
Supplement: Supplementary file 3 — Supplementary Data 1–4 [file 41467_2026_70739_MOESM3_ESM.zip › 3.OHCH2O/1.Ag/CONTCAR]

POSCAR file written by OVITO Basic 3.10.
   1.00000000000000     
    11.5239219665999997    0.0000000000000000    0.0000000000000000
     5.7619609832999998    9.9800091742999992    0.0000000000000000
     0.0000000000000000    0.0000000000000000   30.0000000000000000
   Ag   O    H    C 
    48    26    51     1
Selective dynamics
Direct
  0.0000000000000000  0.0000000000000000  0.0372717119999990   F   F   F
  0.0000000000000000  0.5000000000000000  0.0372717119999990   F   F   F
  0.5000000000000000  0.0000000000000000  0.0372717119999990   F   F   F
  0.5000000000000000  0.5000000000000000  0.0372717119999990   F   F   F
  0.0000000000000000  0.2500000000000000  0.0372717119999990   F   F   F
  0.0000000000000000  0.7500000000000000  0.0372717119999990   F   F   F
  0.5000000000000000  0.2500000000000000  0.0372717119999990   F   F   F
  0.5000000599999979  0.7500000000000000  0.0372717119999990   F   F   F
  0.2500000000000000  0.0000000000000000  0.0372717119999990   F   F   F
  0.2500000000000000  0.5000000000000000  0.0372717119999990   F   F   F
  0.7500000000000000  0.0000000000000000  0.0372717119999990   F   F   F
  0.7500000000000000  0.5000000000000000  0.0372717119999990   F   F   F
  0.2500000000000000  0.2500000000000000  0.0372717119999990   F   F   F
  0.2500000000000000  0.7500000000000000  0.0372717119999990   F   F   F
  0.7500000599999979  0.2500000000000000  0.0372717119999990   F   F   F
  0.7499999400000021  0.7500000000000000  0.0372717119999990   F   F   F
  0.3334613540993239  0.3340307091162239  0.1162905996272877   T   T   T
  0.3322037633749468  0.8347848328665857  0.1165475974358838   T   T   T
  0.8326160573981114  0.3351821258131496  0.1166282226138308   T   T   T
  0.8345245924556163  0.8323063464864582  0.1199101277199879   T   T   T
  0.3313286648512856  0.0868013075669705  0.1172210558790449   T   T   T
  0.3344317591801197  0.5855448149546121  0.1159729792817200   T   T   T
  0.8334286702006563  0.0827020931538646  0.1160485812029170   T   T   T
  0.8374951425466803  0.5835695596757988  0.1169470545758042   T   T   T
  0.0828784512611136  0.3324768052281796  0.1159813292413118   T   T   T
  0.0805821814532579  0.8373846384590331  0.1164341313363403   T   T   T
  0.5849157163804919  0.3346783269175843  0.1165122930345569   T   T   T
  0.5826848491693636  0.8383388613902971  0.1151955209447267   T   T   T
  0.0833676907574106  0.0841426289957317  0.1159480986118053   T   T   T
  0.0824718020058759  0.5845974588374309  0.1165304910868027   T   T   T
  0.5805192124283631  0.0855727152014365  0.1180514574604909   T   T   T
  0.5832933362735632  0.5863441219638996  0.1158546830454841   T   T   T
  0.1599524555785662  0.1700494556580161  0.1961815605729396   T   T   T
  0.1648564169576812  0.6707007772829738  0.1928638839431453   T   T   T
  0.6697248980723265  0.1664056662847569  0.1950806451122656   T   T   T
  0.6692903367809477  0.6757729704847003  0.1906064365502967   T   T   T
  0.1636467982512423  0.4187127016641104  0.1929500965310433   T   T   T
  0.1605118333336167  0.9220764723322451  0.1963536873386430   T   T   T
  0.6659569431134268  0.4223191318693043  0.1931348678396775   T   T   T
  0.6685277707164223  0.9211075389186143  0.1997738900227094   T   T   T
  0.4148118093546835  0.1696110808599195  0.1978679586642136   T   T   T
  0.4142456695358500  0.6738207295668767  0.1942480643277488   T   T   T
  0.9176262379028078  0.1651997836003038  0.1958582481526963   T   T   T
  0.9169837450020875  0.6696866985661862  0.2027806151206514   T   T   T
  0.4132093914244420  0.4201587456215514  0.1928896001343388   T   T   T
  0.4182431837608135  0.9202941071894933  0.1931547380509774   T   T   T
  0.9190019584164837  0.4145673058559977  0.1959299915155731   T   T   T
  0.9146655433853023  0.9219527053384875  0.1988904240242153   T   T   T
  0.0045360753811194  0.3465185326536582  0.3364234579434435   T   T   T
  0.2460098282800518  0.4486490139289261  0.3859005537104406   T   T   T
  0.1317776474874553  0.6935932891591383  0.4183661878145847   T   T   T
  0.5073378515637663  0.3685476453731937  0.3663586124437496   T   T   T
  0.4246180607508242  0.4686627746792988  0.2872346968787836   T   T   T
  0.5802306371721009  0.1217428581829993  0.3364687933065697   T   T   T
  0.3712094467724106  0.9793605600450040  0.3857897663021767   T   T   T
  0.8928591940128482  0.4508849084145131  0.4197412720207258   T   T   T
  0.3740947200043525  0.1842442087986574  0.2762713378666163   T   T   T
  0.1104537547816305  0.9541947197112477  0.3335272513146260   T   T   T
  0.4626898992325651  0.4180549682136874  0.4867577163878531   T   T   T
  0.2205838882964032  0.0985706310712666  0.3105000930692356   T   T   T
  0.8473058040425172  0.2653692554618083  0.3000445681003182   T   T   T
  0.7312296121575087  0.7295832207451437  0.4144255633365546   T   T   T
  0.6896980336123617  0.3508014609743775  0.4340087186092316   T   T   T
  0.5458633133811139  0.0355007513177444  0.4178210932130492   T   T   T
  0.8302621956369501  0.0399808363776150  0.3071502956844723   T   T   T
  0.9534245121447877  0.6231905089991172  0.2814403118366241   T   T   T
  0.3364275586029256  0.6972310645286385  0.4623480126683966   T   T   T
  0.1392310885318545  0.0170375771009119  0.4207907757823231   T   T   T
  0.2068138538993901  0.4469867056826911  0.2999565262848832   T   T   T
  0.3538295377663343  0.2775625629931424  0.4531568114821431   T   T   T
  0.4873384427622272  0.7278544401854128  0.4002726897126882   T   T   T
  0.1081823451863580  0.2997039337343830  0.4732337948587466   T   T   T
  0.6424257817438531  0.4704555926340550  0.2668986498336535   T   T   T
  0.4518271439991832  0.6862365372749067  0.2736460583765526   T   T   T
 -0.0043204619979422  0.4180604636812940  0.3166890544167812   T   T   T
  0.1975308463426785  0.7074250599673602  0.4357944891184187   T   T   T
  0.1057107792855043  0.9755932774390643  0.3658363199857948   T   T   T
  0.4544287772773439  0.4304267058286381  0.3186155587013714   T   T   T
  0.6382303160861622  0.3612557925440933  0.4065526648184459   T   T   T
  0.2746126163757855  0.3803483839925856  0.4104634537629422   T   T   T
  0.8498035361429542  0.5499588622323102  0.4201960546996511   T   T   T
  0.4378793413385259  0.0052706180047280  0.3980916508244703   T   T   T
  0.1935035005895934  0.5400357442703916  0.3998570441414260   T   T   T
  0.2157370187765003  0.4441649299781344  0.3338466236255732   T   T   T
  0.6717918714668139  0.0848986556945433  0.3232032598615397   T   T   T
  0.3950470260925851  0.7083460277220783  0.4399401158256738   T   T   T
  0.0428662319386254  0.7579736574124697  0.4288649033770791   T   T   T
  0.9324096240265805  0.4217281700489086  0.3895824083324277   T   T   T
  0.3233355004231620  0.1372060054335197  0.2845030785020080   T   T   T
  0.0522498299325838  0.5671277217635503  0.2883583226059900   T   T   T
  0.2265758467574379  0.0097376141649807  0.4125793733997461   T   T   T
  0.2750016060845994  0.4698129756287604  0.2895792247178164   T   T   T
  0.5503971603659760  0.3896371555942459  0.4724536149264006   T   T   T
  0.4906722450841353  0.6749794951694407  0.3745447566347153   T   T   T
  0.8378496453023732  0.0158369683278803  0.2752342792462085   T   T   T
  0.4162677637788654  0.4013934249313828  0.3792029303312773   T   T   T
  0.7627050908829560  0.3502240166397991  0.2888710371070367   T   T   T
  0.7010348025032025  0.8214605869982762  0.4241266734997054   T   T   T
  0.7451740568507793  0.3919554372009832  0.4289158927081357   T   T   T
  0.5135049251389094  0.4513164234710645  0.2745884660848921   T   T   T
  0.5672909201185875  0.0634794870195976  0.3891514203980520   T   T   T
  0.1788581095293748  0.0394025419982424  0.3129435658748787   T   T   T
  0.4129469702459012  0.5161076297710979  0.4825343686966776   T   T   T
  0.0732920003752509  0.3126864270676363  0.5033170054143536   T   T   T
  0.2730819501653831  0.2846467116481580  0.4675470989482171   T   T   T
  0.9196471240819543  0.7055606009844075  0.2986645512460722   T   T   T
  0.5156830313940581  0.1349722159394351  0.3124387560360647   T   T   T
  0.6477653401861265  0.7264652666757472  0.4105191163977910   T   T   T
  0.5386668658557275  0.2732175335132054  0.3574152337750150   T   T   T
  0.1477933777257036  0.1882554017297821  0.3201491562011534   T   T   T
  0.3874706889289495  0.3311214219761578  0.4697875892385596   T   T   T
  0.4861371110942664  0.1205333709521998  0.4342571456304273   T   T   T
  0.3046740584690509  0.7745151812988599  0.4819043941388709   T   T   T
  0.3099832683746429  0.2803432994086318  0.2838289783321231   T   T   T
  0.4374768263959833  0.8259937061034556  0.3901854155848581   T   T   T
  0.9392341667722216  0.3203943714941422  0.3243563488949790   T   T   T
  0.3311217763563233  0.0272122863382038  0.3573382658172298   T   T   T
  0.0297292230437176  0.3625601273511679  0.4543697375822108   T   T   T
  0.9022914744094620  0.2286231383441708  0.2727937309507459   T   T   T
  0.0201107640615914  0.9723243430201423  0.3252615433612748   T   T   T
  0.8261590657622929  0.1289317044218819  0.3066969848894839   T   T   T
  0.0883467489875647  0.1064851155309293  0.4335565281212304   T   T   T
  0.6028965741379350  0.5925393929962478  0.3212851614905640   T   T   T
  0.6426262723748200  0.6526360822343467  0.2712322208703872   T   T   T
  0.4047159668448822  0.6388473561129910  0.2844949841504513   T   T   T
  0.5919985118445944  0.5986677832825130  0.2843554911371474   T   T   T
 
  0.00000000E+00  0.00000000E+00  0.00000000E+00
  0.00000000E+00  0.00000000E+00  0.00000000E+00
  0.00000000E+00  0.00000000E+00  0.00000000E+00
  0.00000000E+00  0.00000000E+00  0.00000000E+00
  0.00000000E+00  0.00000000E+00  0.00000000E+00
  0.00000000E+00  0.00000000E+00  0.00000000E+00
  0.00000000E+00  0.00000000E+00  0.00000000E+00
  0.00000000E+00  0.00000000E+00  0.00000000E+00
  0.00000000E+00  0.00000000E+00  0.00000000E+00
  0.00000000E+00  0.00000000E+00  0.00000000E+00
  0.00000000E+00  0.00000000E+00  0.00000000E+00
  0.00000000E+00  0.00000000E+00  0.00000000E+00
  0.00000000E+00  0.00000000E+00  0.00000000E+00
  0.00000000E+00  0.00000000E+00  0.00000000E+00
  0.00000000E+00  0.00000000E+00  0.00000000E+00
  0.00000000E+00  0.00000000E+00  0.00000000E+00
  0.00000000E+00  0.00000000E+00  0.00000000E+00
  0.00000000E+00  0.00000000E+00  0.00000000E+00
  0.00000000E+00  0.00000000E+00  0.00000000E+00
  0.00000000E+00  0.00000000E+00  0.00000000E+00
  0.00000000E+00  0.00000000E+00  0.00000000E+00
  0.00000000E+00  0.00000000E+00  0.00000000E+00
  0.00000000E+00  0.00000000E+00  0.00000000E+00
  0.00000000E+00  0.00000000E+00  0.00000000E+00
  0.00000000E+00  0.00000000E+00  0.00000000E+00
  0.00000000E+00  0.00000000E+00  0.00000000E+00
  0.00000000E+00  0.00000000E+00  0.00000000E+00
  0.00000000E+00  0.00000000E+00  0.00000000E+00
  0.00000000E+00  0.00000000E+00  0.00000000E+00
  0.00000000E+00  0.00000000E+00  0.00000000E+00
  0.00000000E+00  0.00000000E+00  0.00000000E+00
  0.00000000E+00  0.00000000E+00  0.00000000E+00
  0.00000000E+00  0.00000000E+00  0.00000000E+00
  0.00000000E+00  0.00000000E+00  0.00000000E+00
  0.00000000E+00  0.00000000E+00  0.00000000E+00
  0.00000000E+00  0.00000000E+00  0.00000000E+00
  0.00000000E+00  0.00000000E+00  0.00000000E+00
  0.00000000E+00  0.00000000E+00  0.00000000E+00
  0.00000000E+00  0.00000000E+00  0.00000000E+00
  0.00000000E+00  0.00000000E+00  0.00000000E+00
  0.00000000E+00  0.00000000E+00  0.00000000E+00
  0.00000000E+00  0.00000000E+00  0.00000000E+00
  0.00000000E+00  0.00000000E+00  0.00000000E+00
  0.00000000E+00  0.00000000E+00  0.00000000E+00
  0.00000000E+00  0.00000000E+00  0.00000000E+00
  0.00000000E+00  0.00000000E+00  0.00000000E+00
  0.00000000E+00  0.00000000E+00  0.00000000E+00
  0.00000000E+00  0.00000000E+00  0.00000000E+00
  0.00000000E+00  0.00000000E+00  0.00000000E+00
  0.00000000E+00  0.00000000E+00  0.00000000E+00
  0.00000000E+00  0.00000000E+00  0.00000000E+00
  0.00000000E+00  0.00000000E+00  0.00000000E+00
  0.00000000E+00  0.00000000E+00  0.00000000E+00
  0.00000000E+00  0.00000000E+00  0.00000000E+00
  0.00000000E+00  0.00000000E+00  0.00000000E+00
  0.00000000E+00  0.00000000E+00  0.00000000E+00
  0.00000000E+00  0.00000000E+00  0.00000000E+00
  0.00000000E+00  0.00000000E+00  0.00000000E+00
  0.00000000E+00  0.00000000E+00  0.00000000E+00
  0.00000000E+00  0.00000000E+00  0.00000000E+00
  0.00000000E+00  0.00000000E+00  0.00000000E+00
  0.00000000E+00  0.00000000E+00  0.00000000E+00
  0.00000000E+00  0.00000000E+00  0.00000000E+00
  0.00000000E+00  0.00000000E+00  0.00000000E+00
  0.00000000E+00  0.00000000E+00  0.00000000E+00
  0.00000000E+00  0.00000000E+00  0.00000000E+00
  0.00000000E+00  0.00000000E+00  0.00000000E+00
  0.00000000E+00  0.00000000E+00  0.00000000E+00
  0.00000000E+00  0.00000000E+00  0.00000000E+00
  0.00000000E+00  0.00000000E+00  0.00000000E+00
  0.00000000E+00  0.00000000E+00  0.00000000E+00
  0.00000000E+00  0.00000000E+00  0.00000000E+00
  0.00000000E+00  0.00000000E+00  0.00000000E+00
  0.00000000E+00  0.00000000E+00  0.00000000E+00
  0.00000000E+00  0.00000000E+00  0.00000000E+00
  0.00000000E+00  0.00000000E+00  0.00000000E+00
  0.00000000E+00  0.00000000E+00  0.00000000E+00
  0.00000000E+00  0.00000000E+00  0.00000000E+00
  0.00000000E+00  0.00000000E+00  0.00000000E+00
  0.00000000E+00  0.00000000E+00  0.00000000E+00
  0.00000000E+00  0.00000000E+00  0.00000000E+00
  0.00000000E+00  0.00000000E+00  0.00000000E+00
  0.00000000E+00  0.00000000E+00  0.00000000E+00
  0.00000000E+00  0.00000000E+00  0.00000000E+00
  0.00000000E+00  0.00000000E+00  0.00000000E+00
  0.00000000E+00  0.00000000E+00  0.00000000E+00
  0.00000000E+00  0.00000000E+00  0.00000000E+00
  0.00000000E+00  0.00000000E+00  0.00000000E+00
  0.00000000E+00  0.00000000E+00  0.00000000E+00
  0.00000000E+00  0.00000000E+00  0.00000000E+00
  0.00000000E+00  0.00000000E+00  0.00000000E+00
  0.00000000E+00  0.00000000E+00  0.00000000E+00
  0.00000000E+00  0.00000000E+00  0.00000000E+00
  0.00000000E+00  0.00000000E+00  0.00000000E+00
  0.00000000E+00  0.00000000E+00  0.00000000E+00
  0.00000000E+00  0.00000000E+00  0.00000000E+00
  0.00000000E+00  0.00000000E+00  0.00000000E+00
  0.00000000E+00  0.00000000E+00  0.00000000E+00
  0.00000000E+00  0.00000000E+00  0.00000000E+00
  0.00000000E+00  0.00000000E+00  0.00000000E+00
  0.00000000E+00  0.00000000E+00  0.00000000E+00
  0.00000000E+00  0.00000000E+00  0.00000000E+00
  0.00000000E+00  0.00000000E+00  0.00000000E+00
  0.00000000E+00  0.00000000E+00  0.00000000E+00
  0.00000000E+00  0.00000000E+00  0.00000000E+00
  0.00000000E+00  0.00000000E+00  0.00000000E+00
  0.00000000E+00  0.00000000E+00  0.00000000E+00
  0.00000000E+00  0.00000000E+00  0.00000000E+00
  0.00000000E+00  0.00000000E+00  0.00000000E+00
  0.00000000E+00  0.00000000E+00  0.00000000E+00
  0.00000000E+00  0.00000000E+00  0.00000000E+00
  0.00000000E+00  0.00000000E+00  0.00000000E+00
  0.00000000E+00  0.00000000E+00  0.00000000E+00
  0.00000000E+00  0.00000000E+00  0.00000000E+00
  0.00000000E+00  0.00000000E+00  0.00000000E+00
  0.00000000E+00  0.00000000E+00  0.00000000E+00
  0.00000000E+00  0.00000000E+00  0.00000000E+00
  0.00000000E+00  0.00000000E+00  0.00000000E+00
  0.00000000E+00  0.00000000E+00  0.00000000E+00
  0.00000000E+00  0.00000000E+00  0.00000000E+00
  0.00000000E+00  0.00000000E+00  0.00000000E+00
  0.00000000E+00  0.00000000E+00  0.00000000E+00
  0.00000000E+00  0.00000000E+00  0.00000000E+00
  0.00000000E+00  0.00000000E+00  0.00000000E+00
  0.00000000E+00  0.00000000E+00  0.00000000E+00
  0.00000000E+00  0.00000000E+00  0.00000000E+00
