# Supplementary material for: Electrochemically mediated disproportionation for selective formaldehyde upcycling in acid
Source: Nat Commun. 2026 Mar 18;17:4120. doi: 10.1038/s41467-026-70739-y (PMC13150010; doi:10.1038/s41467-026-70739-y)
Supplement: Supplementary file 3 — Supplementary Data 1–4 [file 41467_2026_70739_MOESM3_ESM.zip › 3.OHCH2O/2.Au/CONTCAR]

POSCAR file written by OVITO Basic 3.10.
   1.00000000000000     
    11.6236209869000007    0.0000000000000000    0.0000000000000000
     5.8118098233000000   10.0663514456000005    0.0000000000000000
     0.0000000000000000    0.0000000000000000   30.0000000000000000
   Au   O    H    C 
    48    26    51     1
Selective dynamics
Direct
  0.0000000000000000  0.0000000000000000  0.0367290189999991   F   F   F
  0.0000000000000000  0.5000000000000000  0.0367290189999991   F   F   F
  0.5000000000000000  0.0000000000000000  0.0367290189999991   F   F   F
  0.4999999699999975  0.5000000000000000  0.0367290189999991   F   F   F
  0.0000000000000000  0.2500000000000000  0.0367290189999991   F   F   F
  0.0000000000000000  0.7500000000000000  0.0367290189999991   F   F   F
  0.5000000000000000  0.2500000000000000  0.0367290189999991   F   F   F
  0.4999999699999975  0.7500000000000000  0.0367290189999991   F   F   F
  0.2500000000000000  0.0000000000000000  0.0367290189999991   F   F   F
  0.2499999699999975  0.5000000000000000  0.0367290189999991   F   F   F
  0.7499999400000021  0.0000000000000000  0.0367290189999991   F   F   F
  0.7500000000000000  0.5000000000000000  0.0367290189999991   F   F   F
  0.2499999850000023  0.2500000000000000  0.0367290189999991   F   F   F
  0.2499999699999975  0.7500000000000000  0.0367290189999991   F   F   F
  0.7500000000000000  0.2500000000000000  0.0367290189999991   F   F   F
  0.7500000000000000  0.7500000000000000  0.0367290189999991   F   F   F
  0.3261442110295688  0.3325612318669330  0.1237962415244884   T   T   T
  0.3272662733122204  0.8437073905858044  0.1310322281784354   T   T   T
  0.8517832943166338  0.3356953680218677  0.1257410328107126   T   T   T
  0.8357565830924522  0.8296808288511394  0.1236677579180575   T   T   T
  0.3266162200954300  0.0876866959295598  0.1214265386660162   T   T   T
  0.3368297090091940  0.5956008527866961  0.1210134852483876   T   T   T
  0.8226472181337962  0.1047236040290702  0.1263891471376787   T   T   T
  0.8159839422544450  0.5943201767359635  0.1204838126065665   T   T   T
  0.0838666487582037  0.3402032289506356  0.1341043335280858   T   T   T
  0.0790644433222918  0.8308748740109000  0.1256919717517818   T   T   T
  0.5633670581252800  0.3366477939061566  0.1267916555782423   T   T   T
  0.5727272185388063  0.8432434556860856  0.1246960883530447   T   T   T
  0.0765909066052403  0.0783990689007390  0.1228088952902240   T   T   T
  0.0891052790427213  0.5829284809046524  0.1254632251720432   T   T   T
  0.5935132793081919  0.0775339412854863  0.1291095728044711   T   T   T
  0.5905304916439040  0.5659470647769328  0.1257049415169749   T   T   T
  0.1774048795047156  0.1592833948361114  0.2116299088297493   T   T   T
  0.1693003896454935  0.6685481332040548  0.2250640504297533   T   T   T
  0.6704760810513707  0.1674856025526673  0.2115414054660575   T   T   T
  0.6722454781394691  0.6687498434430003  0.2028152448814818   T   T   T
  0.1767325024440533  0.4244786061649274  0.2085505799910441   T   T   T
  0.1733728134772251  0.9176930012952864  0.2249569022816141   T   T   T
  0.6634596843555152  0.4173922315216890  0.2104808453931468   T   T   T
  0.6668983038540428  0.9229397485451715  0.2168878859247984   T   T   T
  0.4227924592480256  0.1698124904549959  0.2202702214204486   T   T   T
  0.4091585600895224  0.6682894730648595  0.2090373536850480   T   T   T
  0.9245151461489728  0.1558297011063750  0.2118912910274618   T   T   T
  0.9240938456767900  0.6735701893284197  0.2085489321043504   T   T   T
  0.4206274460164844  0.4210784159886873  0.2230655967737790   T   T   T
  0.4234936948458233  0.9133367759485995  0.2126415725832178   T   T   T
  0.9251503441187267  0.4058367779580417  0.2152593956155030   T   T   T
  0.9239603050307622  0.9158728230903809  0.2158332102069208   T   T   T
 -0.0099066821584270  0.4666855791833845  0.4006432986004102   T   T   T
  0.3072938109872630  0.4992419670904250  0.3840303106717077   T   T   T
  0.0986817130456352  0.6853346751879115  0.4269993835382358   T   T   T
  0.5654038148644476  0.4059195387581022  0.3637414446861176   T   T   T
  0.4923814705463465  0.7415840535345628  0.3127064726655570   T   T   T
  0.6083765632777727  0.1609726879526124  0.3419187013813460   T   T   T
  0.4082494740097537  0.9534395820990855  0.4056861709488950   T   T   T
  0.7700393141942482  0.5591136393345943  0.4406411514361303   T   T   T
  0.3914665750964015  0.1797257992742267  0.3020577356629863   T   T   T
  0.1593659566370160  0.9096602681670451  0.3306883639600617   T   T   T
  0.4657286598486280  0.4467541611609000  0.4982045864136929   T   T   T
  0.3410921190536877 -0.0075592360159922  0.3257427437586127   T   T   T
  0.9245026318270244  0.2478806388160822  0.3507232388395203   T   T   T
  0.6723507785049988  0.7746040958472638  0.3835765224477143   T   T   T
  0.6788767196963645  0.3867949445045348  0.4391591353774617   T   T   T
  0.5340373976260083  0.1061131744340265  0.4217845444963127   T   T   T
  0.8780115865529661  0.0492055592519389  0.3233454447168852   T   T   T
  0.9231280352655166  0.7023302264107943  0.3572139560830457   T   T   T
  0.2839199131384343  0.7116299289256053  0.4773084803145884   T   T   T
  0.1888092013356255  0.0975686424611928  0.4479677511250112   T   T   T
  0.2014117846707125  0.4229729234455257  0.3209878073409676   T   T   T
  0.3635703719482989  0.3308248813808217  0.4521599745139917   T   T   T
  0.3447516726165865  0.7684866737785224  0.3984223041951261   T   T   T
  0.1538023509133514  0.3304493370836466  0.4637888401240061   T   T   T
  0.9016723233155933  0.4219627428849292  0.2868659267544262   T   T   T
  0.7332016770327854  0.6451500923988558  0.2835222265628594   T   T   T
  0.0905478085146769  0.3892018454441128  0.4390051985199441   T   T   T
  0.1331884363168248  0.7254695049540140  0.4481894282102202   T   T   T
  0.2065112130046815  0.8530487423999549  0.3565961449241477   T   T   T
  0.4498540886945613  0.7081453948315166  0.2922731020634808   T   T   T
  0.6354255678652903  0.3862368046849116  0.4091751627719766   T   T   T
  0.3301958319316832  0.4316527847504108  0.4084490862164954   T   T   T
  0.7139831512805902  0.6398474610757127  0.4228295302667361   T   T   T
  0.4853623953208738  0.0582728357672583  0.4153612495748139   T   T   T
  0.2288121523244002  0.5802263418780141  0.3972927566291652   T   T   T
  0.2413629965569756  0.4570717303102888  0.3438545457923113   T   T   T
  0.6995351783766273  0.1056062255576743  0.3300867276911331   T   T   T
  0.3169531117033528  0.7276951836995013  0.4482391239613586   T   T   T
  0.0277440410621580  0.7535516432142717  0.4088187057235287   T   T   T
  0.8988567150205776  0.4994640244445547  0.4166274268173006   T   T   T
  0.3640304037741155  0.1122066136283282  0.3098360565172657   T   T   T
 -0.0349255492540399  0.6111231523899638  0.3700799072768741   T   T   T
  0.1297414335185829  0.1060215863335952  0.4236976147658132   T   T   T
  0.1901902840540476  0.4734666911166415  0.2936637141968556   T   T   T
  0.5444094467892338  0.4309434955293028  0.4807935093767436   T   T   T
  0.4123746357977395  0.7055896800489894  0.3779767725260598   T   T   T
  0.8883164548986108  0.0404952826187332  0.2907921805585530   T   T   T
  0.4677521132503574  0.4554333662190277  0.3701242277183006   T   T   T
  0.8418111637165605  0.3096965354044423  0.3657947991891989   T   T   T
  0.7611742227840761  0.7606410446465014  0.3740787157257254   T   T   T
  0.7432630358261505  0.2959004641638948  0.4473311328754966   T   T   T
  0.4295236421995094  0.8430724376384581  0.3144633593739433   T   T   T
  0.5695175150391517  0.1159481193863156  0.3927226634032795   T   T   T
  0.2542925687949889  0.9950012045471807  0.3248988341053780   T   T   T
  0.4015715464482214  0.5428531068080668  0.4946023295848078   T   T   T
  0.1690626491276815  0.2354755871872810  0.4587260704597445   T   T   T
  0.2471949972109793  0.3308080828203274  0.4607889190564519   T   T   T
  0.9320152073701321  0.6897579187766474  0.3250332442036616   T   T   T
  0.5402618291989691  0.1576106887420194  0.3224126498581457   T   T   T
  0.6346701791631697  0.7607290754511368  0.3565355122820089   T   T   T
  0.5815497718345669  0.3180084734119791  0.3526805712457142   T   T   T
  0.3703426787508633  0.9808594564204750  0.3606163173001220   T   T   T
  0.4032488375341333  0.3703447254073897  0.4734885735948222   T   T   T
  0.4371118056990915  0.2381523747968685  0.4412317716460761   T   T   T
  0.2763621265661256  0.7802747171056130  0.4976882537239930   T   T   T
  0.3151362426111428  0.2711544017432178  0.3096115943002234   T   T   T
  0.3707888699202335  0.8408546129240567  0.4028789672637798   T   T   T
  0.9992004741163033  0.4030197304553466  0.3776918744009635   T   T   T
  0.5046929957550860  0.8942790926364560  0.4084013966541505   T   T   T
  0.7302668465897383  0.5006955890195274  0.4408082951493602   T   T   T
  0.9268989889159575  0.2984142945890864  0.3237979935671403   T   T   T
  0.0637364656722044  0.9411218093508843  0.3334445222023517   T   T   T
  0.8898788009989393  0.1263730363519684  0.3310983008850072   T   T   T
  0.2823360818530698  0.0388729497076896  0.4351667017967098   T   T   T
  0.7010456369122825  0.4880485144628325  0.2978453481304342   T   T   T
  0.7893795083914397  0.5273204089912451  0.3390558466026348   T   T   T
  0.6351303969364792  0.6966981104979992  0.2920760072541142   T   T   T
  0.7789749473502936  0.5156685736658875  0.3027416172788445   T   T   T
 
  0.00000000E+00  0.00000000E+00  0.00000000E+00
  0.00000000E+00  0.00000000E+00  0.00000000E+00
  0.00000000E+00  0.00000000E+00  0.00000000E+00
  0.00000000E+00  0.00000000E+00  0.00000000E+00
  0.00000000E+00  0.00000000E+00  0.00000000E+00
  0.00000000E+00  0.00000000E+00  0.00000000E+00
  0.00000000E+00  0.00000000E+00  0.00000000E+00
  0.00000000E+00  0.00000000E+00  0.00000000E+00
  0.00000000E+00  0.00000000E+00  0.00000000E+00
  0.00000000E+00  0.00000000E+00  0.00000000E+00
  0.00000000E+00  0.00000000E+00  0.00000000E+00
  0.00000000E+00  0.00000000E+00  0.00000000E+00
  0.00000000E+00  0.00000000E+00  0.00000000E+00
  0.00000000E+00  0.00000000E+00  0.00000000E+00
  0.00000000E+00  0.00000000E+00  0.00000000E+00
  0.00000000E+00  0.00000000E+00  0.00000000E+00
  0.00000000E+00  0.00000000E+00  0.00000000E+00
  0.00000000E+00  0.00000000E+00  0.00000000E+00
  0.00000000E+00  0.00000000E+00  0.00000000E+00
  0.00000000E+00  0.00000000E+00  0.00000000E+00
  0.00000000E+00  0.00000000E+00  0.00000000E+00
  0.00000000E+00  0.00000000E+00  0.00000000E+00
  0.00000000E+00  0.00000000E+00  0.00000000E+00
  0.00000000E+00  0.00000000E+00  0.00000000E+00
  0.00000000E+00  0.00000000E+00  0.00000000E+00
  0.00000000E+00  0.00000000E+00  0.00000000E+00
  0.00000000E+00  0.00000000E+00  0.00000000E+00
  0.00000000E+00  0.00000000E+00  0.00000000E+00
  0.00000000E+00  0.00000000E+00  0.00000000E+00
  0.00000000E+00  0.00000000E+00  0.00000000E+00
  0.00000000E+00  0.00000000E+00  0.00000000E+00
  0.00000000E+00  0.00000000E+00  0.00000000E+00
  0.00000000E+00  0.00000000E+00  0.00000000E+00
  0.00000000E+00  0.00000000E+00  0.00000000E+00
  0.00000000E+00  0.00000000E+00  0.00000000E+00
  0.00000000E+00  0.00000000E+00  0.00000000E+00
  0.00000000E+00  0.00000000E+00  0.00000000E+00
  0.00000000E+00  0.00000000E+00  0.00000000E+00
  0.00000000E+00  0.00000000E+00  0.00000000E+00
  0.00000000E+00  0.00000000E+00  0.00000000E+00
  0.00000000E+00  0.00000000E+00  0.00000000E+00
  0.00000000E+00  0.00000000E+00  0.00000000E+00
  0.00000000E+00  0.00000000E+00  0.00000000E+00
  0.00000000E+00  0.00000000E+00  0.00000000E+00
  0.00000000E+00  0.00000000E+00  0.00000000E+00
  0.00000000E+00  0.00000000E+00  0.00000000E+00
  0.00000000E+00  0.00000000E+00  0.00000000E+00
  0.00000000E+00  0.00000000E+00  0.00000000E+00
  0.00000000E+00  0.00000000E+00  0.00000000E+00
  0.00000000E+00  0.00000000E+00  0.00000000E+00
  0.00000000E+00  0.00000000E+00  0.00000000E+00
  0.00000000E+00  0.00000000E+00  0.00000000E+00
  0.00000000E+00  0.00000000E+00  0.00000000E+00
  0.00000000E+00  0.00000000E+00  0.00000000E+00
  0.00000000E+00  0.00000000E+00  0.00000000E+00
  0.00000000E+00  0.00000000E+00  0.00000000E+00
  0.00000000E+00  0.00000000E+00  0.00000000E+00
  0.00000000E+00  0.00000000E+00  0.00000000E+00
  0.00000000E+00  0.00000000E+00  0.00000000E+00
  0.00000000E+00  0.00000000E+00  0.00000000E+00
  0.00000000E+00  0.00000000E+00  0.00000000E+00
  0.00000000E+00  0.00000000E+00  0.00000000E+00
  0.00000000E+00  0.00000000E+00  0.00000000E+00
  0.00000000E+00  0.00000000E+00  0.00000000E+00
  0.00000000E+00  0.00000000E+00  0.00000000E+00
  0.00000000E+00  0.00000000E+00  0.00000000E+00
  0.00000000E+00  0.00000000E+00  0.00000000E+00
  0.00000000E+00  0.00000000E+00  0.00000000E+00
  0.00000000E+00  0.00000000E+00  0.00000000E+00
  0.00000000E+00  0.00000000E+00  0.00000000E+00
  0.00000000E+00  0.00000000E+00  0.00000000E+00
  0.00000000E+00  0.00000000E+00  0.00000000E+00
  0.00000000E+00  0.00000000E+00  0.00000000E+00
  0.00000000E+00  0.00000000E+00  0.00000000E+00
  0.00000000E+00  0.00000000E+00  0.00000000E+00
  0.00000000E+00  0.00000000E+00  0.00000000E+00
  0.00000000E+00  0.00000000E+00  0.00000000E+00
  0.00000000E+00  0.00000000E+00  0.00000000E+00
  0.00000000E+00  0.00000000E+00  0.00000000E+00
  0.00000000E+00  0.00000000E+00  0.00000000E+00
  0.00000000E+00  0.00000000E+00  0.00000000E+00
  0.00000000E+00  0.00000000E+00  0.00000000E+00
  0.00000000E+00  0.00000000E+00  0.00000000E+00
  0.00000000E+00  0.00000000E+00  0.00000000E+00
  0.00000000E+00  0.00000000E+00  0.00000000E+00
  0.00000000E+00  0.00000000E+00  0.00000000E+00
  0.00000000E+00  0.00000000E+00  0.00000000E+00
  0.00000000E+00  0.00000000E+00  0.00000000E+00
  0.00000000E+00  0.00000000E+00  0.00000000E+00
  0.00000000E+00  0.00000000E+00  0.00000000E+00
  0.00000000E+00  0.00000000E+00  0.00000000E+00
  0.00000000E+00  0.00000000E+00  0.00000000E+00
  0.00000000E+00  0.00000000E+00  0.00000000E+00
  0.00000000E+00  0.00000000E+00  0.00000000E+00
  0.00000000E+00  0.00000000E+00  0.00000000E+00
  0.00000000E+00  0.00000000E+00  0.00000000E+00
  0.00000000E+00  0.00000000E+00  0.00000000E+00
  0.00000000E+00  0.00000000E+00  0.00000000E+00
  0.00000000E+00  0.00000000E+00  0.00000000E+00
  0.00000000E+00  0.00000000E+00  0.00000000E+00
  0.00000000E+00  0.00000000E+00  0.00000000E+00
  0.00000000E+00  0.00000000E+00  0.00000000E+00
  0.00000000E+00  0.00000000E+00  0.00000000E+00
  0.00000000E+00  0.00000000E+00  0.00000000E+00
  0.00000000E+00  0.00000000E+00  0.00000000E+00
  0.00000000E+00  0.00000000E+00  0.00000000E+00
  0.00000000E+00  0.00000000E+00  0.00000000E+00
  0.00000000E+00  0.00000000E+00  0.00000000E+00
  0.00000000E+00  0.00000000E+00  0.00000000E+00
  0.00000000E+00  0.00000000E+00  0.00000000E+00
  0.00000000E+00  0.00000000E+00  0.00000000E+00
  0.00000000E+00  0.00000000E+00  0.00000000E+00
  0.00000000E+00  0.00000000E+00  0.00000000E+00
  0.00000000E+00  0.00000000E+00  0.00000000E+00
  0.00000000E+00  0.00000000E+00  0.00000000E+00
  0.00000000E+00  0.00000000E+00  0.00000000E+00
  0.00000000E+00  0.00000000E+00  0.00000000E+00
  0.00000000E+00  0.00000000E+00  0.00000000E+00
  0.00000000E+00  0.00000000E+00  0.00000000E+00
  0.00000000E+00  0.00000000E+00  0.00000000E+00
  0.00000000E+00  0.00000000E+00  0.00000000E+00
  0.00000000E+00  0.00000000E+00  0.00000000E+00
  0.00000000E+00  0.00000000E+00  0.00000000E+00
  0.00000000E+00  0.00000000E+00  0.00000000E+00
  0.00000000E+00  0.00000000E+00  0.00000000E+00
  0.00000000E+00  0.00000000E+00  0.00000000E+00
