# Supplementary material for: Electrochemically mediated disproportionation for selective formaldehyde upcycling in acid
Source: Nat Commun. 2026 Mar 18;17:4120. doi: 10.1038/s41467-026-70739-y (PMC13150010; doi:10.1038/s41467-026-70739-y)
Supplement: Supplementary file 3 — Supplementary Data 1–4 [file 41467_2026_70739_MOESM3_ESM.zip › 3.OHCH2O/3.Pd/CONTCAR]

POSCAR file written by OVITO Basic 3.10.
   1.00000000000000     
    11.0052738189999992    0.0000000000000000    0.0000000000000000
     5.5026362749000004    9.5308470692000000    0.0000000000000000
     0.0000000000000000    0.0000000000000000   30.0000000000000000
   Pd   O    H    C 
    48    26    51     1
Selective dynamics
Direct
  0.0000000000000000  0.0000000000000000  0.0400948790000015   F   F   F
  0.0000000000000000  0.4999999699999975  0.0400948790000015   F   F   F
  0.5000000000000000  0.0000000000000000  0.0400948790000015   F   F   F
  0.5000000000000000  0.4999999699999975  0.0400948790000015   F   F   F
  0.0000000000000000  0.2499999850000023  0.0400948790000015   F   F   F
  0.0000000000000000  0.7500000000000000  0.0400948790000015   F   F   F
  0.5000000000000000  0.2499999850000023  0.0400948790000015   F   F   F
  0.4999999699999975  0.7500000000000000  0.0400948790000015   F   F   F
  0.2506995674509332 -0.0001657993652180  0.0412140144690101   T   T   T
  0.2500683097498450  0.5002896892718338  0.0396513298849372   T   T   T
  0.7496110196265034  0.0002990879925967  0.0393743392865863   T   T   T
  0.7496057787743787  0.4993408456746062  0.0418236030205428   T   T   T
  0.2498962336543427  0.2494983592277198  0.0406936479055179   T   T   T
  0.2514396009572594  0.7498061944834875  0.0421563938247120   T   T   T
  0.7496747172178994  0.2506115834193589  0.0396451744107581   T   T   T
  0.7499745229085111  0.7495736519550320  0.0407813457615122   T   T   T
  0.3409612843277692  0.3294475157470610  0.1183439871201781   T   T   T
  0.3398577364048407  0.8293059441536802  0.1197803200570375   T   T   T
  0.8404757281524579  0.3281609707956655  0.1183756690434994   T   T   T
  0.8398094817759816  0.8298322715464855  0.1171996445282592   T   T   T
  0.3411654423190995  0.0783861793801657  0.1189253222664703   T   T   T
  0.3409462237517322  0.5778087502116782  0.1178468372363620   T   T   T
  0.8395230576804367  0.0793782449292121  0.1172826653769221   T   T   T
  0.8413200152128275  0.5793735268021338  0.1184179191977009   T   T   T
  0.0913577315774421  0.3286782386552945  0.1177107599856478   T   T   T
  0.0900710558368243  0.8288910959378385  0.1189699926759222   T   T   T
  0.5913642632357046  0.3291279287519638  0.1178774498232899   T   T   T
  0.5890493479695762  0.8297939924776084  0.1184927549413554   T   T   T
  0.0907817055089075  0.0791154177575698  0.1186020644134315   T   T   T
  0.0908285244204408  0.5791275422308442  0.1172043753485172   T   T   T
  0.5905282418053357  0.0792512240601115  0.1187578500871574   T   T   T
  0.5890270847021982  0.5793727378614262  0.1183166208899536   T   T   T
  0.1811802089999972  0.1621979029999991  0.1946329769999977   F   F   F
  0.1811248509999999  0.6546083690000017  0.1952179820000026   F   F   F
  0.6811624770000009  0.1586764159999987  0.1956247689999984   F   F   F
  0.6815822720000000  0.6569033860000033  0.1955145299999970   F   F   F
  0.1806619469999973  0.4106934369999991  0.1952118580000004   F   F   F
  0.1807074099999966  0.9060554499999967  0.2003061770000016   F   F   F
  0.6802070740000019  0.4101741610000005  0.1964716020000026   F   F   F
  0.6827494500000029  0.9073050619999989  0.1949675979999981   F   F   F
  0.4326396455100389  0.1589612394018049  0.1988874827331035   T   T   T
  0.4302261182342931  0.6566532455480741  0.1957019494596384   T   T   T
  0.9284130041307169  0.1582295852391497  0.1946733291566425   T   T   T
  0.9327716638628072  0.6599269117273994  0.1950090154127243   T   T   T
  0.4316574933924092  0.4103250791877158  0.1954708256326540   T   T   T
  0.4310009691128143  0.9077140970756054  0.1958295311210506   T   T   T
  0.9339848857291058  0.4059288608548450  0.1957851462927101   T   T   T
  0.9289717501578681  0.9076328570202926  0.1951415749219290   T   T   T
  0.9975462415974212  0.5178206701215357  0.3858264373725701   T   T   T
  0.2704633997437622  0.4514628195392759  0.3972877539171510   T   T   T
  0.1088575068238502  0.8314533472906015  0.4064639488126259   T   T   T
  0.6135860660322943  0.3472268032432420  0.3772671288332238   T   T   T
  0.5493740742128730  0.5088130566127925  0.3069302368088289   T   T   T
  0.6338174926875066  0.1091504501075824  0.3404070266194277   T   T   T
  0.3204497684711552  0.0151721992308051  0.3764327668422935   T   T   T
  0.7643821803918502  0.7038144511337293  0.4326907994930816   T   T   T
  0.4164414501393950  0.1792426561844769  0.2716247312109583   T   T   T
  0.1593682685954303  0.9388339148396219  0.2721048836561984   T   T   T
  0.5743407075540748  0.4193626032914667  0.4657479393325580   T   T   T
  0.1859618645733357  0.1679556530144768  0.2979375850306433   T   T   T
  0.8343705509401117  0.2674208390516047  0.3080620398769202   T   T   T
  0.6754419860186266  0.7967005241000574  0.3448365528488996   T   T   T
  0.8342079699700163  0.3647274545509377  0.4232247685128033   T   T   T
  0.5531600338144642  0.0197219355097944  0.4145206508993363   T   T   T
  0.8906880291183928  0.0121257487644047  0.2991815669205435   T   T   T
  0.0842512225439285  0.6494979364805727  0.3101044417761903   T   T   T
  0.3929276135903214  0.7211320669622583  0.4448979668699634   T   T   T
  0.0832666302357242  0.1006356394351271  0.4331215444115448   T   T   T
  0.3464761295261709  0.4243057474276389  0.3067513926414434   T   T   T
  0.4215996027757958  0.2656519863860694  0.4607041630236903   T   T   T
  0.3440984204982319  0.7808418890536001  0.3305553009154175   T   T   T
  0.1329641016400966  0.3159165797211933  0.4741928006097114   T   T   T
  0.9296806927326613  0.4060550555399798  0.2651917278284740   T   T   T
  0.7043256817833992  0.6145829335018542  0.2666459975699589   T   T   T
  0.0963732172517775  0.4816233867736155  0.3952786651635373   T   T   T
  0.2105402809760014  0.7889792634883414  0.4106528683253517   T   T   T
  0.2369556495698917  0.8640013126193233  0.2914931623473812   T   T   T
  0.5661507242605343  0.4621467072038893  0.3372625168579468   T   T   T
  0.7872097343535517  0.3443378132337618  0.3987856051386662   T   T   T
  0.3260092003431113  0.3818911138131139  0.4213872477350422   T   T   T
  0.6208707372608054  0.9250277718785769  0.4250007432189631   T   T   T
  0.4016417808180294  0.0217767902835009  0.3880520380640923   T   T   T
  0.2543399135426641  0.5423292376707797  0.4075965056485928   T   T   T
  0.3415785239598954  0.4171390068885856  0.3396994946882133   T   T   T
  0.7305070301903991  0.0629758961113917  0.3273583545902088   T   T   T
  0.4267616168348454  0.7632754559489776  0.4231123775712585   T   T   T
  0.0972425724184404  0.8236867178471919  0.3745317458223508   T   T   T
  0.8622559383405846  0.6475380355427238  0.4212172493853640   T   T   T
  0.3348329040555605  0.1663099741032412  0.2795603165482131   T   T   T
  0.0418396538148353  0.6775459657675921  0.2802537476134829   T   T   T
  0.0686528074210393  0.0207325515489811  0.4271167896971371   T   T   T
  0.2519229043233242  0.5066774576002967  0.3002037379289390   T   T   T
  0.6721379794984013  0.3978361934461117  0.4612465686315237   T   T   T
  0.4281231611318895  0.6920454521186210  0.3212095680212441   T   T   T
  0.8627171196078228  0.0019347707125502  0.2685554658106469   T   T   T
  0.5777493627491983  0.3681916813623747  0.4081670001810052   T   T   T
  0.7337896892111750  0.3308749224630561  0.3028981446516373   T   T   T
  0.7479227887358617  0.8083795767898774  0.3303241206996803   T   T   T
  0.9210551496015502  0.2735623602339395  0.4286204028877714   T   T   T
  0.4805636698312243  0.4858243981782359  0.2937528035811440   T   T   T
  0.5948443672781339  0.0330243875196457  0.3866665689683504   T   T   T
  0.1700937837375843  0.0925220073400019  0.2859041957975090   T   T   T
  0.5163690345447171  0.5221459371778703  0.4637190287552887   T   T   T
  0.1296780297725167  0.2289787905433638  0.4724545080425167   T   T   T
  0.2320413851608723  0.2876673982039308  0.4773157000622770   T   T   T
  0.0358108937102869  0.6072511390393189  0.3255593821866009   T   T   T
  0.5710808481569657  0.1174843346075031  0.3156006104965370   T   T   T
  0.7140764864123657  0.7553797903712871  0.3742708005017663   T   T   T
  0.6156471291817076  0.2606199091225899  0.3666366253354041   T   T   T
  0.1022878336234116  0.2576453737473254  0.2894063615159911   T   T   T
  0.4844650476078355  0.2977418401336144  0.4719808904217618   T   T   T
  0.4812200505032500  0.1711436703291590  0.4472357245713419   T   T   T
  0.3540331952906579  0.7893319348654058  0.4690693545921655   T   T   T
  0.3847853307841847  0.2796645574574251  0.2811904838464934   T   T   T
  0.3731281714078827  0.8458481544375350  0.3426303895716847   T   T   T
  0.9743475525793247  0.4463780543414808  0.3952210573637507   T   T   T
  0.2772538157632938  0.0841754158649113  0.3521343909709881   T   T   T
  0.7459393476059069  0.6313078547072077  0.4437956848731801   T   T   T
  0.8793705414008505  0.3087686662138477  0.2884148870958074   T   T   T
  0.0676083026743943  0.9500829361744439  0.2826043006644391   T   T   T
  0.8697069109027993  0.1142747240673656  0.3005532212220706   T   T   T
  0.1638086376169079  0.0810368715211742  0.4136805851103094   T   T   T
  0.8416229934001656  0.5280519814009733  0.3197787046850299   T   T   T
  0.8873273707013133  0.6091266553458665  0.2742451437441672   T   T   T
  0.6477204601438544  0.5741946534819340  0.2787206771213686   T   T   T
  0.8477268940784977  0.5379760722251467  0.2834401121354591   T   T   T
 
  0.00000000E+00  0.00000000E+00  0.00000000E+00
  0.00000000E+00  0.00000000E+00  0.00000000E+00
  0.00000000E+00  0.00000000E+00  0.00000000E+00
  0.00000000E+00  0.00000000E+00  0.00000000E+00
  0.00000000E+00  0.00000000E+00  0.00000000E+00
  0.00000000E+00  0.00000000E+00  0.00000000E+00
  0.00000000E+00  0.00000000E+00  0.00000000E+00
  0.00000000E+00  0.00000000E+00  0.00000000E+00
  0.00000000E+00  0.00000000E+00  0.00000000E+00
  0.00000000E+00  0.00000000E+00  0.00000000E+00
  0.00000000E+00  0.00000000E+00  0.00000000E+00
  0.00000000E+00  0.00000000E+00  0.00000000E+00
  0.00000000E+00  0.00000000E+00  0.00000000E+00
  0.00000000E+00  0.00000000E+00  0.00000000E+00
  0.00000000E+00  0.00000000E+00  0.00000000E+00
  0.00000000E+00  0.00000000E+00  0.00000000E+00
  0.00000000E+00  0.00000000E+00  0.00000000E+00
  0.00000000E+00  0.00000000E+00  0.00000000E+00
  0.00000000E+00  0.00000000E+00  0.00000000E+00
  0.00000000E+00  0.00000000E+00  0.00000000E+00
  0.00000000E+00  0.00000000E+00  0.00000000E+00
  0.00000000E+00  0.00000000E+00  0.00000000E+00
  0.00000000E+00  0.00000000E+00  0.00000000E+00
  0.00000000E+00  0.00000000E+00  0.00000000E+00
  0.00000000E+00  0.00000000E+00  0.00000000E+00
  0.00000000E+00  0.00000000E+00  0.00000000E+00
  0.00000000E+00  0.00000000E+00  0.00000000E+00
  0.00000000E+00  0.00000000E+00  0.00000000E+00
  0.00000000E+00  0.00000000E+00  0.00000000E+00
  0.00000000E+00  0.00000000E+00  0.00000000E+00
  0.00000000E+00  0.00000000E+00  0.00000000E+00
  0.00000000E+00  0.00000000E+00  0.00000000E+00
  0.00000000E+00  0.00000000E+00  0.00000000E+00
  0.00000000E+00  0.00000000E+00  0.00000000E+00
  0.00000000E+00  0.00000000E+00  0.00000000E+00
  0.00000000E+00  0.00000000E+00  0.00000000E+00
  0.00000000E+00  0.00000000E+00  0.00000000E+00
  0.00000000E+00  0.00000000E+00  0.00000000E+00
  0.00000000E+00  0.00000000E+00  0.00000000E+00
  0.00000000E+00  0.00000000E+00  0.00000000E+00
  0.00000000E+00  0.00000000E+00  0.00000000E+00
  0.00000000E+00  0.00000000E+00  0.00000000E+00
  0.00000000E+00  0.00000000E+00  0.00000000E+00
  0.00000000E+00  0.00000000E+00  0.00000000E+00
  0.00000000E+00  0.00000000E+00  0.00000000E+00
  0.00000000E+00  0.00000000E+00  0.00000000E+00
  0.00000000E+00  0.00000000E+00  0.00000000E+00
  0.00000000E+00  0.00000000E+00  0.00000000E+00
  0.00000000E+00  0.00000000E+00  0.00000000E+00
  0.00000000E+00  0.00000000E+00  0.00000000E+00
  0.00000000E+00  0.00000000E+00  0.00000000E+00
  0.00000000E+00  0.00000000E+00  0.00000000E+00
  0.00000000E+00  0.00000000E+00  0.00000000E+00
  0.00000000E+00  0.00000000E+00  0.00000000E+00
  0.00000000E+00  0.00000000E+00  0.00000000E+00
  0.00000000E+00  0.00000000E+00  0.00000000E+00
  0.00000000E+00  0.00000000E+00  0.00000000E+00
  0.00000000E+00  0.00000000E+00  0.00000000E+00
  0.00000000E+00  0.00000000E+00  0.00000000E+00
  0.00000000E+00  0.00000000E+00  0.00000000E+00
  0.00000000E+00  0.00000000E+00  0.00000000E+00
  0.00000000E+00  0.00000000E+00  0.00000000E+00
  0.00000000E+00  0.00000000E+00  0.00000000E+00
  0.00000000E+00  0.00000000E+00  0.00000000E+00
  0.00000000E+00  0.00000000E+00  0.00000000E+00
  0.00000000E+00  0.00000000E+00  0.00000000E+00
  0.00000000E+00  0.00000000E+00  0.00000000E+00
  0.00000000E+00  0.00000000E+00  0.00000000E+00
  0.00000000E+00  0.00000000E+00  0.00000000E+00
  0.00000000E+00  0.00000000E+00  0.00000000E+00
  0.00000000E+00  0.00000000E+00  0.00000000E+00
  0.00000000E+00  0.00000000E+00  0.00000000E+00
  0.00000000E+00  0.00000000E+00  0.00000000E+00
  0.00000000E+00  0.00000000E+00  0.00000000E+00
  0.00000000E+00  0.00000000E+00  0.00000000E+00
  0.00000000E+00  0.00000000E+00  0.00000000E+00
  0.00000000E+00  0.00000000E+00  0.00000000E+00
  0.00000000E+00  0.00000000E+00  0.00000000E+00
  0.00000000E+00  0.00000000E+00  0.00000000E+00
  0.00000000E+00  0.00000000E+00  0.00000000E+00
  0.00000000E+00  0.00000000E+00  0.00000000E+00
  0.00000000E+00  0.00000000E+00  0.00000000E+00
  0.00000000E+00  0.00000000E+00  0.00000000E+00
  0.00000000E+00  0.00000000E+00  0.00000000E+00
  0.00000000E+00  0.00000000E+00  0.00000000E+00
  0.00000000E+00  0.00000000E+00  0.00000000E+00
  0.00000000E+00  0.00000000E+00  0.00000000E+00
  0.00000000E+00  0.00000000E+00  0.00000000E+00
  0.00000000E+00  0.00000000E+00  0.00000000E+00
  0.00000000E+00  0.00000000E+00  0.00000000E+00
  0.00000000E+00  0.00000000E+00  0.00000000E+00
  0.00000000E+00  0.00000000E+00  0.00000000E+00
  0.00000000E+00  0.00000000E+00  0.00000000E+00
  0.00000000E+00  0.00000000E+00  0.00000000E+00
  0.00000000E+00  0.00000000E+00  0.00000000E+00
  0.00000000E+00  0.00000000E+00  0.00000000E+00
  0.00000000E+00  0.00000000E+00  0.00000000E+00
  0.00000000E+00  0.00000000E+00  0.00000000E+00
  0.00000000E+00  0.00000000E+00  0.00000000E+00
  0.00000000E+00  0.00000000E+00  0.00000000E+00
  0.00000000E+00  0.00000000E+00  0.00000000E+00
  0.00000000E+00  0.00000000E+00  0.00000000E+00
  0.00000000E+00  0.00000000E+00  0.00000000E+00
  0.00000000E+00  0.00000000E+00  0.00000000E+00
  0.00000000E+00  0.00000000E+00  0.00000000E+00
  0.00000000E+00  0.00000000E+00  0.00000000E+00
  0.00000000E+00  0.00000000E+00  0.00000000E+00
  0.00000000E+00  0.00000000E+00  0.00000000E+00
  0.00000000E+00  0.00000000E+00  0.00000000E+00
  0.00000000E+00  0.00000000E+00  0.00000000E+00
  0.00000000E+00  0.00000000E+00  0.00000000E+00
  0.00000000E+00  0.00000000E+00  0.00000000E+00
  0.00000000E+00  0.00000000E+00  0.00000000E+00
  0.00000000E+00  0.00000000E+00  0.00000000E+00
  0.00000000E+00  0.00000000E+00  0.00000000E+00
  0.00000000E+00  0.00000000E+00  0.00000000E+00
  0.00000000E+00  0.00000000E+00  0.00000000E+00
  0.00000000E+00  0.00000000E+00  0.00000000E+00
  0.00000000E+00  0.00000000E+00  0.00000000E+00
  0.00000000E+00  0.00000000E+00  0.00000000E+00
  0.00000000E+00  0.00000000E+00  0.00000000E+00
  0.00000000E+00  0.00000000E+00  0.00000000E+00
  0.00000000E+00  0.00000000E+00  0.00000000E+00
  0.00000000E+00  0.00000000E+00  0.00000000E+00
  0.00000000E+00  0.00000000E+00  0.00000000E+00
  0.00000000E+00  0.00000000E+00  0.00000000E+00
