# Supplementary material for: Electrochemically mediated disproportionation for selective formaldehyde upcycling in acid
Source: Nat Commun. 2026 Mar 18;17:4120. doi: 10.1038/s41467-026-70739-y (PMC13150010; doi:10.1038/s41467-026-70739-y)
Supplement: Supplementary file 3 — Supplementary Data 1–4 [file 41467_2026_70739_MOESM3_ESM.zip › 3.OHCH2O/4.Pt/CONTCAR]

POSCAR file written by OVITO Basic 3.10.
   1.00000000000000     
    11.1006669997999996    0.0000000000000000    0.0000000000000000
     5.5503328599000001    9.6134599903000009    0.0000000000000000
     0.0000000000000000    0.0000000000000000   30.0000000000000000
   Pt   O    H    C 
    48    26    51     1
Selective dynamics
Direct
  0.0000000000000000  0.0000000000000000  0.0395756289999980   F   F   F
  0.0000000000000000  0.4999999699999975  0.0395756289999980   F   F   F
  0.5000000000000000  0.0000000000000000  0.0395756289999980   F   F   F
  0.4999999699999975  0.4999999699999975  0.0395756289999980   F   F   F
  0.0000000000000000  0.2499999850000023  0.0395756289999980   F   F   F
  0.0000000000000000  0.7500000000000000  0.0395756289999980   F   F   F
  0.5000000000000000  0.2499999850000023  0.0395756289999980   F   F   F
  0.5000000000000000  0.7500000000000000  0.0395756289999980   F   F   F
  0.2502701894327926 -0.0003934319730434  0.0400917345536937   T   T   T
  0.2499105045435329  0.4999950857480656  0.0398625846200081   T   T   T
  0.7488150117422749  0.0006057898620849  0.0407719301203787   T   T   T
  0.7501144442435957  0.5002579491410826  0.0406130452374528   T   T   T
  0.2483471879359476  0.2508503054375104  0.0390967145960909   T   T   T
  0.2498642682105742  0.7499217612723870  0.0392828201356368   T   T   T
  0.7501666186077669  0.2506155376137973  0.0399957089529683   T   T   T
  0.7501030926668847  0.7499741604761735  0.0388385430218914   T   T   T
  0.3363029955180670  0.3326222491247101  0.1191620232269654   T   T   T
  0.3368575526785921  0.8323326632313244  0.1197547056069447   T   T   T
  0.8363265913752040  0.3323577892337186  0.1204373100683166   T   T   T
  0.8361061045123469  0.8333826729462452  0.1189507733090942   T   T   T
  0.3369841993424645  0.0827897906685368  0.1195089167668171   T   T   T
  0.3363847478824784  0.5827933598939070  0.1192737262166815   T   T   T
  0.8360726989077948  0.0820598458490159  0.1194500221517557   T   T   T
  0.8368688382980511  0.5837678529609769  0.1197883093991024   T   T   T
  0.0850858991670399  0.3334893474555697  0.1208338690202094   T   T   T
  0.0874085930718802  0.8323765937430788  0.1190252966409606   T   T   T
  0.5863499346638312  0.3324231849721239  0.1196085963725574   T   T   T
  0.5869375905504336  0.8325777889499465  0.1196275360049485   T   T   T
  0.0864590982186508  0.0820158855105180  0.1198725331552116   T   T   T
  0.0868657725767114  0.5829484847709268  0.1190981448488240   T   T   T
  0.5836391352360470  0.0844911015951906  0.1203692937455169   T   T   T
  0.5875938499085586  0.5824173102318636  0.1201314702443374   T   T   T
  0.1751135889999986  0.1607814580000024  0.1991307739999968   F   F   F
  0.1768575010000006  0.6613324879999993  0.1994686279999982   F   F   F
  0.6775573489999971  0.1611057369999997  0.2000173779999983   F   F   F
  0.6779050829999989  0.6597375870000022  0.2004624010000029   F   F   F
  0.1752625550000033  0.4120219050000031  0.1986475289999987   F   F   F
  0.1769259269999992  0.9100251200000002  0.2005801350000027   F   F   F
  0.6763225790000007  0.4101637600000032  0.2002399409999995   F   F   F
  0.6782392860000002  0.9115961190000021  0.1988877360000032   F   F   F
  0.4265840702017263  0.1619131231328625  0.2014741656110556   T   T   T
  0.4262739515440804  0.6603418619724375  0.1992448047297088   T   T   T
  0.9258168396970117  0.1585738816629070  0.1998174394366307   T   T   T
  0.9280074484483197  0.6629679419566614  0.1985461525023449   T   T   T
  0.4267105274776197  0.4120014148195640  0.1991149633083484   T   T   T
  0.4257514896393159  0.9118971477925925  0.1990937003854005   T   T   T
  0.9306212882209898  0.4062130647631083  0.2018566475928843   T   T   T
  0.9263728243789174  0.9106868591338776  0.1987480361522557   T   T   T
  0.9101533004506983  0.4316424961996446  0.4132502620673418   T   T   T
  0.2971763722009947  0.5347805152888955  0.3830999666100720   T   T   T
  0.1153529753067526  0.8004535292230428  0.4194370032185214   T   T   T
  0.5647628295456730  0.4181366983277530  0.3548745359620712   T   T   T
  0.6581586676066055  0.8970514197636319  0.3216085885764944   T   T   T
  0.6026633461796082  0.1677351139598983  0.3295349822587429   T   T   T
  0.4369452293510867  0.8680637437436912  0.3821593035607094   T   T   T
  0.9731764342641059  0.7078495464529583  0.4666525405845505   T   T   T
  0.3890671298224092  0.1958434169458763  0.2824364743900922   T   T   T
  0.2170834584205968  0.8765500920450342  0.2883827679649548   T   T   T
  0.5284815179902266  0.4086287936787606  0.4849867815070915   T   T   T
  0.2751780419687432  0.0642198548125104  0.3215820786602712   T   T   T
  0.0133450508427433  0.2519027056250211  0.3425710481069793   T   T   T
  0.8195627831841199  0.7114696065345952  0.3930920756702831   T   T   T
  0.7461323449935549  0.3098031217187975  0.4247870310533735   T   T   T
  0.5395713998781035  0.0760961397500583  0.4075372384847412   T   T   T
  0.9407772583784395 -0.0343110829256096  0.3045800883285043   T   T   T
  0.9918049978102584  0.7094529720317079  0.3324586984970911   T   T   T
  0.3897002927189903  0.7069017658107306  0.4435519179146451   T   T   T
  0.9422821520533359  0.0726481048316439  0.3829518044430518   T   T   T
  0.2300676861301576  0.4768755559927224  0.3016490321677285   T   T   T
  0.3627697716332652  0.3331186159504482  0.4440410106676770   T   T   T
  0.4990744476548324  0.6680217579362929  0.3179869901396440   T   T   T
  0.1103592909382809  0.4053958613521744  0.4731084318412141   T   T   T
  0.8934934624467656  0.4171410275571120  0.2699113205565708   T   T   T
  0.7028903684233986  0.6492321280819245  0.2735917128914147   T   T   T
  0.9849974736021128  0.4145239833369738  0.4347933844561803   T   T   T
  0.1976395935866766  0.7883437933082627  0.4360876382924738   T   T   T
  0.2933835657301370  0.7827631652415253  0.2957187302234358   T   T   T
  0.7063228367527011  0.8275916930367900  0.3451726425763881   T   T   T
  0.6804557912463768  0.3525405265164160  0.3990457334409745   T   T   T
  0.3070682958520722  0.4640830480352542  0.4058860860942461   T   T   T
  0.6258860530941638  0.0189732382586527  0.4236705262036679   T   T   T
  0.5061489200655969  0.8965701096157681  0.3881930530879197   T   T   T
  0.2209713483694402  0.6287217691423138  0.3923483785469310   T   T   T
  0.2643389440208367  0.4957249172263554  0.3301451594868864   T   T   T
  0.6785978232681276  0.0752191142720119  0.3208082641493746   T   T   T
  0.4030063698810683  0.6349412872079234  0.4222142067557056   T   T   T
  0.0639722285616566  0.7690910055748061  0.4398423656332153   T   T   T
  0.9074445881356645  0.7146309787706504  0.4430193177820013   T   T   T
  0.3482915726266997  0.1391240671321423  0.2950722541627404   T   T   T
  0.9634850107071908  0.7987094098163735  0.3173136618225661   T   T   T
  0.8708719646940060  0.1435936467027792  0.4032659985116522   T   T   T
  0.2619476971728390  0.5115341665270676  0.2766833007381793   T   T   T
  0.6147527995583659  0.3719586649112027  0.4668113493479096   T   T   T
  0.5281841067700810  0.5741333833887133  0.3305749420289327   T   T   T
  0.8943040725486585  0.0247589291279426  0.2786187068608829   T   T   T
  0.4681306879931786  0.4583437658588608  0.3663666384963168   T   T   T
  0.9869221326838326  0.1839279125762046  0.3536994379614718   T   T   T
  0.8927314030807819  0.7032589141515958  0.3713517902451536   T   T   T
  0.8015271043329349  0.3580850268379142  0.4252765050304109   T   T   T
  0.6618229536893175  0.8414102874249499  0.2958271494481109   T   T   T
  0.5674354143737832  0.1028661306376855  0.3791650226874188   T   T   T
  0.2556124751002404 -0.0017162995156701  0.3045971740608808   T   T   T
  0.4920799218120421  0.5089015852211208  0.4865144626587280   T   T   T
  0.1136641918707938  0.3623181197802022  0.5015636217148658   T   T   T
  0.2100701063248216  0.3689435231511596  0.4638044991816441   T   T   T
  0.0660259085514915  0.6332405043062664  0.3151422112819212   T   T   T
  0.5230804398145812  0.1761142796819105  0.3108552200362160   T   T   T
  0.8407216920879619  0.6146073017348963  0.3984741087811629   T   T   T
  0.5855930881602758  0.3290721502297944  0.3399225684105642   T   T   T
  0.1803895551356533  0.1410109654366555  0.3302151508139655   T   T   T
  0.4239121047193930  0.3579157304592568  0.4622773571251892   T   T   T
  0.4250991559477617  0.2369255444805686  0.4322487992562001   T   T   T
  0.4092750206778135  0.7712366623878162  0.4259118496060536   T   T   T
  0.3195086910918811  0.2956740017158101  0.2872494323414887   T   T   T
  0.4883894612431621  0.7328519101983360  0.3429322942724536   T   T   T
  0.9565575560598343  0.3698455050933724  0.3872018376544551   T   T   T
  0.3669495283428520 -0.0521964848380305  0.3635792665111916   T   T   T
  0.0240107951634946  0.6082790348614268  0.4743949191624636   T   T   T
  0.9666558237892290  0.2945710828995881  0.3137861748447012   T   T   T
  0.1246378236962103  0.8887929365479688  0.2966004111116752   T   T   T
  0.9207311118626436  0.0245626376822783  0.3320057570233777   T   T   T
  0.0017345663203055  0.9840126470900834  0.3991088465556604   T   T   T
  0.8356463523896004  0.5377377510755442  0.3250380059207180   T   T   T
  0.9052077173616762  0.5954916938914879  0.2801565362223724   T   T   T
  0.6230558302367234  0.6465962060599051  0.2903109638627426   T   T   T
  0.8402810339248019  0.5488650567532651  0.2883167693422440   T   T   T
 
  0.00000000E+00  0.00000000E+00  0.00000000E+00
  0.00000000E+00  0.00000000E+00  0.00000000E+00
  0.00000000E+00  0.00000000E+00  0.00000000E+00
  0.00000000E+00  0.00000000E+00  0.00000000E+00
  0.00000000E+00  0.00000000E+00  0.00000000E+00
  0.00000000E+00  0.00000000E+00  0.00000000E+00
  0.00000000E+00  0.00000000E+00  0.00000000E+00
  0.00000000E+00  0.00000000E+00  0.00000000E+00
  0.00000000E+00  0.00000000E+00  0.00000000E+00
  0.00000000E+00  0.00000000E+00  0.00000000E+00
  0.00000000E+00  0.00000000E+00  0.00000000E+00
  0.00000000E+00  0.00000000E+00  0.00000000E+00
  0.00000000E+00  0.00000000E+00  0.00000000E+00
  0.00000000E+00  0.00000000E+00  0.00000000E+00
  0.00000000E+00  0.00000000E+00  0.00000000E+00
  0.00000000E+00  0.00000000E+00  0.00000000E+00
  0.00000000E+00  0.00000000E+00  0.00000000E+00
  0.00000000E+00  0.00000000E+00  0.00000000E+00
  0.00000000E+00  0.00000000E+00  0.00000000E+00
  0.00000000E+00  0.00000000E+00  0.00000000E+00
  0.00000000E+00  0.00000000E+00  0.00000000E+00
  0.00000000E+00  0.00000000E+00  0.00000000E+00
  0.00000000E+00  0.00000000E+00  0.00000000E+00
  0.00000000E+00  0.00000000E+00  0.00000000E+00
  0.00000000E+00  0.00000000E+00  0.00000000E+00
  0.00000000E+00  0.00000000E+00  0.00000000E+00
  0.00000000E+00  0.00000000E+00  0.00000000E+00
  0.00000000E+00  0.00000000E+00  0.00000000E+00
  0.00000000E+00  0.00000000E+00  0.00000000E+00
  0.00000000E+00  0.00000000E+00  0.00000000E+00
  0.00000000E+00  0.00000000E+00  0.00000000E+00
  0.00000000E+00  0.00000000E+00  0.00000000E+00
  0.00000000E+00  0.00000000E+00  0.00000000E+00
  0.00000000E+00  0.00000000E+00  0.00000000E+00
  0.00000000E+00  0.00000000E+00  0.00000000E+00
  0.00000000E+00  0.00000000E+00  0.00000000E+00
  0.00000000E+00  0.00000000E+00  0.00000000E+00
  0.00000000E+00  0.00000000E+00  0.00000000E+00
  0.00000000E+00  0.00000000E+00  0.00000000E+00
  0.00000000E+00  0.00000000E+00  0.00000000E+00
  0.00000000E+00  0.00000000E+00  0.00000000E+00
  0.00000000E+00  0.00000000E+00  0.00000000E+00
  0.00000000E+00  0.00000000E+00  0.00000000E+00
  0.00000000E+00  0.00000000E+00  0.00000000E+00
  0.00000000E+00  0.00000000E+00  0.00000000E+00
  0.00000000E+00  0.00000000E+00  0.00000000E+00
  0.00000000E+00  0.00000000E+00  0.00000000E+00
  0.00000000E+00  0.00000000E+00  0.00000000E+00
  0.00000000E+00  0.00000000E+00  0.00000000E+00
  0.00000000E+00  0.00000000E+00  0.00000000E+00
  0.00000000E+00  0.00000000E+00  0.00000000E+00
  0.00000000E+00  0.00000000E+00  0.00000000E+00
  0.00000000E+00  0.00000000E+00  0.00000000E+00
  0.00000000E+00  0.00000000E+00  0.00000000E+00
  0.00000000E+00  0.00000000E+00  0.00000000E+00
  0.00000000E+00  0.00000000E+00  0.00000000E+00
  0.00000000E+00  0.00000000E+00  0.00000000E+00
  0.00000000E+00  0.00000000E+00  0.00000000E+00
  0.00000000E+00  0.00000000E+00  0.00000000E+00
  0.00000000E+00  0.00000000E+00  0.00000000E+00
  0.00000000E+00  0.00000000E+00  0.00000000E+00
  0.00000000E+00  0.00000000E+00  0.00000000E+00
  0.00000000E+00  0.00000000E+00  0.00000000E+00
  0.00000000E+00  0.00000000E+00  0.00000000E+00
  0.00000000E+00  0.00000000E+00  0.00000000E+00
  0.00000000E+00  0.00000000E+00  0.00000000E+00
  0.00000000E+00  0.00000000E+00  0.00000000E+00
  0.00000000E+00  0.00000000E+00  0.00000000E+00
  0.00000000E+00  0.00000000E+00  0.00000000E+00
  0.00000000E+00  0.00000000E+00  0.00000000E+00
  0.00000000E+00  0.00000000E+00  0.00000000E+00
  0.00000000E+00  0.00000000E+00  0.00000000E+00
  0.00000000E+00  0.00000000E+00  0.00000000E+00
  0.00000000E+00  0.00000000E+00  0.00000000E+00
  0.00000000E+00  0.00000000E+00  0.00000000E+00
  0.00000000E+00  0.00000000E+00  0.00000000E+00
  0.00000000E+00  0.00000000E+00  0.00000000E+00
  0.00000000E+00  0.00000000E+00  0.00000000E+00
  0.00000000E+00  0.00000000E+00  0.00000000E+00
  0.00000000E+00  0.00000000E+00  0.00000000E+00
  0.00000000E+00  0.00000000E+00  0.00000000E+00
  0.00000000E+00  0.00000000E+00  0.00000000E+00
  0.00000000E+00  0.00000000E+00  0.00000000E+00
  0.00000000E+00  0.00000000E+00  0.00000000E+00
  0.00000000E+00  0.00000000E+00  0.00000000E+00
  0.00000000E+00  0.00000000E+00  0.00000000E+00
  0.00000000E+00  0.00000000E+00  0.00000000E+00
  0.00000000E+00  0.00000000E+00  0.00000000E+00
  0.00000000E+00  0.00000000E+00  0.00000000E+00
  0.00000000E+00  0.00000000E+00  0.00000000E+00
  0.00000000E+00  0.00000000E+00  0.00000000E+00
  0.00000000E+00  0.00000000E+00  0.00000000E+00
  0.00000000E+00  0.00000000E+00  0.00000000E+00
  0.00000000E+00  0.00000000E+00  0.00000000E+00
  0.00000000E+00  0.00000000E+00  0.00000000E+00
  0.00000000E+00  0.00000000E+00  0.00000000E+00
  0.00000000E+00  0.00000000E+00  0.00000000E+00
  0.00000000E+00  0.00000000E+00  0.00000000E+00
  0.00000000E+00  0.00000000E+00  0.00000000E+00
  0.00000000E+00  0.00000000E+00  0.00000000E+00
  0.00000000E+00  0.00000000E+00  0.00000000E+00
  0.00000000E+00  0.00000000E+00  0.00000000E+00
  0.00000000E+00  0.00000000E+00  0.00000000E+00
  0.00000000E+00  0.00000000E+00  0.00000000E+00
  0.00000000E+00  0.00000000E+00  0.00000000E+00
  0.00000000E+00  0.00000000E+00  0.00000000E+00
  0.00000000E+00  0.00000000E+00  0.00000000E+00
  0.00000000E+00  0.00000000E+00  0.00000000E+00
  0.00000000E+00  0.00000000E+00  0.00000000E+00
  0.00000000E+00  0.00000000E+00  0.00000000E+00
  0.00000000E+00  0.00000000E+00  0.00000000E+00
  0.00000000E+00  0.00000000E+00  0.00000000E+00
  0.00000000E+00  0.00000000E+00  0.00000000E+00
  0.00000000E+00  0.00000000E+00  0.00000000E+00
  0.00000000E+00  0.00000000E+00  0.00000000E+00
  0.00000000E+00  0.00000000E+00  0.00000000E+00
  0.00000000E+00  0.00000000E+00  0.00000000E+00
  0.00000000E+00  0.00000000E+00  0.00000000E+00
  0.00000000E+00  0.00000000E+00  0.00000000E+00
  0.00000000E+00  0.00000000E+00  0.00000000E+00
  0.00000000E+00  0.00000000E+00  0.00000000E+00
  0.00000000E+00  0.00000000E+00  0.00000000E+00
  0.00000000E+00  0.00000000E+00  0.00000000E+00
  0.00000000E+00  0.00000000E+00  0.00000000E+00
  0.00000000E+00  0.00000000E+00  0.00000000E+00
  0.00000000E+00  0.00000000E+00  0.00000000E+00
