# Supplementary material for: Electrochemically mediated disproportionation for selective formaldehyde upcycling in acid
Source: Nat Commun. 2026 Mar 18;17:4120. doi: 10.1038/s41467-026-70739-y (PMC13150010; doi:10.1038/s41467-026-70739-y)
Supplement: Supplementary file 3 — Supplementary Data 1–4 [file 41467_2026_70739_MOESM3_ESM.zip › 3.OHCH2O/5.Ru/CONTCAR]

POSCAR file written by OVITO Basic 3.10.
   1.00000000000000     
    10.7654075623000001    0.0000000000000000    0.0000000000000000
    -5.3827037811000000    9.3231164310000008    0.0000000000000000
     0.0000000000000000    0.0000000000000000   30.0000000000000000
   Ru   O    H    C 
    48    26    51     1
Selective dynamics
Direct
  0.0833333429999996  0.1666666719999981  0.0292216859999996   F   F   F
  0.0833333429999996  0.6666666870000029  0.0292216859999996   F   F   F
  0.5833333129999971  0.1666666719999981  0.0292216859999996   F   F   F
  0.5833333129999971  0.6666666870000029  0.0292216859999996   F   F   F
  0.0833333579999973  0.4166666870000029  0.0292216859999996   F   F   F
  0.0833333429999996  0.9166666870000029  0.0292216859999996   F   F   F
  0.5833333129999971  0.4166666870000029  0.0292216859999996   F   F   F
  0.5833333129999971  0.9166666870000029  0.0292216859999996   F   F   F
  0.3333333429999996  0.1666666719999981  0.0292216859999996   F   F   F
  0.3333333429999996  0.6666666870000029  0.0292216859999996   F   F   F
  0.8333333129999971  0.1666666719999981  0.0292216859999996   F   F   F
  0.8333333730000021  0.6666666870000029  0.0292216859999996   F   F   F
  0.3333333429999996  0.4166666870000029  0.0292216859999996   F   F   F
  0.3333333429999996  0.9166666870000029  0.0292216859999996   F   F   F
  0.8333333730000021  0.4166666870000029  0.0292216859999996   F   F   F
  0.8333333730000021  0.9166666870000029  0.0292216859999996   F   F   F
  0.0877608176802676  0.1580327722801338  0.1644133401292762   T   T   T
  0.0745818635591073  0.6597946446620653  0.1650943526958956   T   T   T
  0.5851395822123991  0.1646736803581720  0.1670262622408070   T   T   T
  0.5910178625329986  0.6776953345676194  0.1646932724565884   T   T   T
  0.0849871860087679  0.4216148745982505  0.1651603554061626   T   T   T
  0.0915698288365570  0.9227322335641467  0.1656787117098386   T   T   T
  0.5872430248680808  0.4176893051068411  0.1659096385296184   T   T   T
  0.5948035892676329  0.9199204041144867  0.1641518620795248   T   T   T
  0.3235490211069587  0.1660182102245194  0.1653811736222960   T   T   T
  0.3326939206814523  0.6734060048861058  0.1648877895137913   T   T   T
  0.8291710082500012  0.1600153340686214  0.1649352264485839   T   T   T
  0.8321847615008037  0.6589470318235250  0.1654608547813427   T   T   T
  0.3223370996244024  0.4077365512243901  0.1661995936172975   T   T   T
  0.3298969366211369  0.9185385932278223  0.1647358352516973   T   T   T
  0.8376863495848736  0.4267294194448619  0.1653563483793002   T   T   T
  0.8331757111970778  0.9265370934042695  0.1650623271973096   T   T   T
  0.1658216339390880  0.0814803310062255  0.0959184608115405   T   T   T
  0.1657701429318993  0.5848381578431469  0.0966178944684370   T   T   T
  0.6664166077250784  0.0845186440139836  0.0968594238178012   T   T   T
  0.6655709881749916  0.5820983616101674  0.0968278890822816   T   T   T
  0.1656631499344219  0.3326850740726076  0.0960485141356082   T   T   T
  0.1662433197249304  0.8327912981307650  0.0964390888241569   T   T   T
  0.6660950094408573  0.3334073196887178  0.0973348071953068   T   T   T
  0.6689627466603268  0.8342375928444061  0.0957857143285850   T   T   T
  0.4167837490503824  0.0839612489077496  0.0969717157093384   T   T   T
  0.4161484206631949  0.5822125391974777  0.0971334882162162   T   T   T
  0.9158809457511748  0.0840826754808101  0.0960723956795931   T   T   T
  0.9156817423353846  0.5834796343680357  0.0963243681783614   T   T   T
  0.4172106746241260  0.3347776161526022  0.0968194849882680   T   T   T
  0.4194095991942113  0.8363027307090077  0.0962528389028894   T   T   T
  0.9168243327866624  0.3355249644242823  0.0961427123129591   T   T   T
  0.9167820495777028  0.8332428935510936  0.0964029166271109   T   T   T
  0.5050998859250043  0.5314079550748521  0.3296384861880547   T   T   T
  0.8075350378826435  0.5193103799844534  0.3596569602766904   T   T   T
  0.8952748116466588  0.8142001704271844  0.3820155826265507   T   T   T
 -0.0047765385121472  0.4236074098463384  0.3527887509930889   T   T   T
  0.2019692185498254  0.7010308243132852  0.3309638562432416   T   T   T
  0.8115031646139262  0.1358624808775317  0.3130716365127185   T   T   T
  0.3841142523578122  0.1270296234849747  0.3648368148751224   T   T   T
  0.6715111804149351  0.8644289995188397  0.3626343788266178   T   T   T
  0.5976461304647118  0.1506454822753079  0.2424176192567921   T   T   T
  0.0563816886744653  0.8410581468062840  0.3069804912913445   T   T   T
  0.9034524931171424  0.4815232211449539  0.4812411371797384   T   T   T
  0.3153369053865940  0.0033022602388968  0.2658785398057725   T   T   T
  0.3252047356242428  0.2766716599666958  0.2816145559866934   T   T   T
  0.5933204374054747  0.7517191224958807  0.2319962401871248   T   T   T
  0.0661420890948128  0.3800081634720932  0.4390837118290989   T   T   T
  0.6352633886668916  0.1173237574493911  0.3866558972900223   T   T   T
  0.0207931037759701  0.1145974330478200  0.2767503066848081   T   T   T
  0.7412349341860378  0.6827026846226286  0.2803410041553646   T   T   T
  0.0165822945179579  0.7720950360290331  0.4542185206271850   T   T   T
  0.0728993374280067  0.1208319569293947  0.4091962496287686   T   T   T
  0.7380786163609163  0.4174970013937001  0.2740620352545990   T   T   T
  0.6782387012085912  0.3651250436011553  0.4317033520269873   T   T   T
  0.2456914507606399  0.8617806946771697  0.4063771410613221   T   T   T
  0.4520384038518053  0.3846118117231112  0.4093053716057823   T   T   T
  0.1903612083933909  0.4170970222629590  0.2236878424546092   T   T   T
  0.3190569233798530  0.6618105261975842  0.2408832059545900   T   T   T
  0.4969193257342797  0.4907129296595343  0.3598572311560099   T   T   T
  0.9187335316098707  0.7989651252730864  0.4130433626479370   T   T   T
  0.0144472474319866  0.8509594534845837  0.3352764394356976   T   T   T
  0.1397887944403632  0.5977058268067703  0.3376104707134420   T   T   T
  0.0462292834680769  0.3961074190196080  0.4079870274265510   T   T   T
  0.7536145660606247  0.4646039742442287  0.3870471497033621   T   T   T
  0.6052335280597745  0.0198457543962130  0.3965486964801822   T   T   T
  0.4747639747011225  0.1251559029542951  0.3673590774836481   T   T   T
  0.8373181607549638  0.6211418724258773  0.3646212270784626   T   T   T
  0.7635883639900679  0.4521815448221715  0.3054458498119161   T   T   T
  0.8975985487761927  0.1341874405934484  0.2993448562020991   T   T   T
  0.1104253756018584  0.8097297265920202  0.4363570069818899   T   T   T
  0.8087120623266859  0.8246785171724741  0.3803367911449007   T   T   T
  0.7142690144041365  0.9397466426785663  0.3394987225835828   T   T   T
  0.4982235832415213  0.0955669619296416  0.2546365283022789   T   T   T
  0.7434592123960641  0.6112923659105051  0.2602936736337514   T   T   T
  0.0125453911504534  0.0233483715617877  0.3975103359573373   T   T   T
  0.8261548528756700  0.4625848238802690  0.2560823509278526   T   T   T
  0.9661015231818716  0.4441322648461696  0.4705200715980993   T   T   T
  0.2359475170076530  0.7973808708374504  0.3810470726820859   T   T   T
  0.9958260234281275  0.0873556291462281  0.2451044238618404   T   T   T
  0.9277525731900687  0.4612874813640728  0.3564611833629957   T   T   T
  0.3421756157958268  0.2877590401466937  0.2489674140725121   T   T   T
  0.6567725968293580  0.7299498051011826  0.2527383673715619   T   T   T
  0.0532706696294590  0.2831202964629013  0.4381421378380843   T   T   T
  0.1362909473604768  0.7333701075614727  0.3195703643664883   T   T   T
  0.7093646269092664  0.1367234492700244  0.3640655570542322   T   T   T
  0.2279266382559628 -0.0477173530001268  0.2848156482817548   T   T   T
  0.9523840884781744  0.5844764865419718  0.4735224958515110   T   T   T
  0.3928943935961935  0.3974279921424831  0.4312273447953291   T   T   T
  0.5339582984091916  0.3838461024257188  0.4251883361021447   T   T   T
  0.6635984657742476  0.6214262909356703  0.3023514857231540   T   T   T
  0.7536407229985261  0.1357115366914628  0.2877396560189489   T   T   T
  0.4928690567513624  0.7092509745474324  0.2429057730453108   T   T   T
  0.9400842110422603  0.3311939482570878  0.3371344862325554   T   T   T
  0.2775333549145937  0.9998958015883135  0.2351816027647488   T   T   T
  0.7640651370105560  0.4087730615433101  0.4535350610659477   T   T   T
  0.6619936586474898  0.2696725819921246  0.4230637352738679   T   T   T
  0.0399992792005473  0.8354694928765343  0.4798213777976026   T   T   T
  0.6424361761380554  0.2506456402932924  0.2549038926224950   T   T   T
  0.2850133169808818  0.9585577495561892  0.3930236264669316   T   T   T
  0.4443964298010969  0.4456014524726601  0.3110172602385031   T   T   T
  0.4031481423861935  0.2156379409415679  0.3804301139322693   T   T   T
  0.5968590766658891  0.7781600802888623  0.3479204411190296   T   T   T
  0.3367830654270401  0.1937129202712207  0.2891776335262857   T   T   T
  0.9800841795999612  0.8189886408245216  0.2852679073005607   T   T   T
  0.1246370571906820  0.1860143962824783  0.2765967578375217   T   T   T
  0.1641064324791179  0.1547852562185056  0.3940033049454062   T   T   T
  0.1175800393701172  0.5132804504299968  0.2667072256454205   T   T   T
  0.2686652359345089  0.4953514235409674  0.2859900907961831   T   T   T
  0.2987709398495269  0.7303865436198339  0.2564124826090906   T   T   T
  0.2165784044594680  0.5138848276580456  0.2570044376216463   T   T   T
 
  0.00000000E+00  0.00000000E+00  0.00000000E+00
  0.00000000E+00  0.00000000E+00  0.00000000E+00
  0.00000000E+00  0.00000000E+00  0.00000000E+00
  0.00000000E+00  0.00000000E+00  0.00000000E+00
  0.00000000E+00  0.00000000E+00  0.00000000E+00
  0.00000000E+00  0.00000000E+00  0.00000000E+00
  0.00000000E+00  0.00000000E+00  0.00000000E+00
  0.00000000E+00  0.00000000E+00  0.00000000E+00
  0.00000000E+00  0.00000000E+00  0.00000000E+00
  0.00000000E+00  0.00000000E+00  0.00000000E+00
  0.00000000E+00  0.00000000E+00  0.00000000E+00
  0.00000000E+00  0.00000000E+00  0.00000000E+00
  0.00000000E+00  0.00000000E+00  0.00000000E+00
  0.00000000E+00  0.00000000E+00  0.00000000E+00
  0.00000000E+00  0.00000000E+00  0.00000000E+00
  0.00000000E+00  0.00000000E+00  0.00000000E+00
  0.00000000E+00  0.00000000E+00  0.00000000E+00
  0.00000000E+00  0.00000000E+00  0.00000000E+00
  0.00000000E+00  0.00000000E+00  0.00000000E+00
  0.00000000E+00  0.00000000E+00  0.00000000E+00
  0.00000000E+00  0.00000000E+00  0.00000000E+00
  0.00000000E+00  0.00000000E+00  0.00000000E+00
  0.00000000E+00  0.00000000E+00  0.00000000E+00
  0.00000000E+00  0.00000000E+00  0.00000000E+00
  0.00000000E+00  0.00000000E+00  0.00000000E+00
  0.00000000E+00  0.00000000E+00  0.00000000E+00
  0.00000000E+00  0.00000000E+00  0.00000000E+00
  0.00000000E+00  0.00000000E+00  0.00000000E+00
  0.00000000E+00  0.00000000E+00  0.00000000E+00
  0.00000000E+00  0.00000000E+00  0.00000000E+00
  0.00000000E+00  0.00000000E+00  0.00000000E+00
  0.00000000E+00  0.00000000E+00  0.00000000E+00
  0.00000000E+00  0.00000000E+00  0.00000000E+00
  0.00000000E+00  0.00000000E+00  0.00000000E+00
  0.00000000E+00  0.00000000E+00  0.00000000E+00
  0.00000000E+00  0.00000000E+00  0.00000000E+00
  0.00000000E+00  0.00000000E+00  0.00000000E+00
  0.00000000E+00  0.00000000E+00  0.00000000E+00
  0.00000000E+00  0.00000000E+00  0.00000000E+00
  0.00000000E+00  0.00000000E+00  0.00000000E+00
  0.00000000E+00  0.00000000E+00  0.00000000E+00
  0.00000000E+00  0.00000000E+00  0.00000000E+00
  0.00000000E+00  0.00000000E+00  0.00000000E+00
  0.00000000E+00  0.00000000E+00  0.00000000E+00
  0.00000000E+00  0.00000000E+00  0.00000000E+00
  0.00000000E+00  0.00000000E+00  0.00000000E+00
  0.00000000E+00  0.00000000E+00  0.00000000E+00
  0.00000000E+00  0.00000000E+00  0.00000000E+00
  0.00000000E+00  0.00000000E+00  0.00000000E+00
  0.00000000E+00  0.00000000E+00  0.00000000E+00
  0.00000000E+00  0.00000000E+00  0.00000000E+00
  0.00000000E+00  0.00000000E+00  0.00000000E+00
  0.00000000E+00  0.00000000E+00  0.00000000E+00
  0.00000000E+00  0.00000000E+00  0.00000000E+00
  0.00000000E+00  0.00000000E+00  0.00000000E+00
  0.00000000E+00  0.00000000E+00  0.00000000E+00
  0.00000000E+00  0.00000000E+00  0.00000000E+00
  0.00000000E+00  0.00000000E+00  0.00000000E+00
  0.00000000E+00  0.00000000E+00  0.00000000E+00
  0.00000000E+00  0.00000000E+00  0.00000000E+00
  0.00000000E+00  0.00000000E+00  0.00000000E+00
  0.00000000E+00  0.00000000E+00  0.00000000E+00
  0.00000000E+00  0.00000000E+00  0.00000000E+00
  0.00000000E+00  0.00000000E+00  0.00000000E+00
  0.00000000E+00  0.00000000E+00  0.00000000E+00
  0.00000000E+00  0.00000000E+00  0.00000000E+00
  0.00000000E+00  0.00000000E+00  0.00000000E+00
  0.00000000E+00  0.00000000E+00  0.00000000E+00
  0.00000000E+00  0.00000000E+00  0.00000000E+00
  0.00000000E+00  0.00000000E+00  0.00000000E+00
  0.00000000E+00  0.00000000E+00  0.00000000E+00
  0.00000000E+00  0.00000000E+00  0.00000000E+00
  0.00000000E+00  0.00000000E+00  0.00000000E+00
  0.00000000E+00  0.00000000E+00  0.00000000E+00
  0.00000000E+00  0.00000000E+00  0.00000000E+00
  0.00000000E+00  0.00000000E+00  0.00000000E+00
  0.00000000E+00  0.00000000E+00  0.00000000E+00
  0.00000000E+00  0.00000000E+00  0.00000000E+00
  0.00000000E+00  0.00000000E+00  0.00000000E+00
  0.00000000E+00  0.00000000E+00  0.00000000E+00
  0.00000000E+00  0.00000000E+00  0.00000000E+00
  0.00000000E+00  0.00000000E+00  0.00000000E+00
  0.00000000E+00  0.00000000E+00  0.00000000E+00
  0.00000000E+00  0.00000000E+00  0.00000000E+00
  0.00000000E+00  0.00000000E+00  0.00000000E+00
  0.00000000E+00  0.00000000E+00  0.00000000E+00
  0.00000000E+00  0.00000000E+00  0.00000000E+00
  0.00000000E+00  0.00000000E+00  0.00000000E+00
  0.00000000E+00  0.00000000E+00  0.00000000E+00
  0.00000000E+00  0.00000000E+00  0.00000000E+00
  0.00000000E+00  0.00000000E+00  0.00000000E+00
  0.00000000E+00  0.00000000E+00  0.00000000E+00
  0.00000000E+00  0.00000000E+00  0.00000000E+00
  0.00000000E+00  0.00000000E+00  0.00000000E+00
  0.00000000E+00  0.00000000E+00  0.00000000E+00
  0.00000000E+00  0.00000000E+00  0.00000000E+00
  0.00000000E+00  0.00000000E+00  0.00000000E+00
  0.00000000E+00  0.00000000E+00  0.00000000E+00
  0.00000000E+00  0.00000000E+00  0.00000000E+00
  0.00000000E+00  0.00000000E+00  0.00000000E+00
  0.00000000E+00  0.00000000E+00  0.00000000E+00
  0.00000000E+00  0.00000000E+00  0.00000000E+00
  0.00000000E+00  0.00000000E+00  0.00000000E+00
  0.00000000E+00  0.00000000E+00  0.00000000E+00
  0.00000000E+00  0.00000000E+00  0.00000000E+00
  0.00000000E+00  0.00000000E+00  0.00000000E+00
  0.00000000E+00  0.00000000E+00  0.00000000E+00
  0.00000000E+00  0.00000000E+00  0.00000000E+00
  0.00000000E+00  0.00000000E+00  0.00000000E+00
  0.00000000E+00  0.00000000E+00  0.00000000E+00
  0.00000000E+00  0.00000000E+00  0.00000000E+00
  0.00000000E+00  0.00000000E+00  0.00000000E+00
  0.00000000E+00  0.00000000E+00  0.00000000E+00
  0.00000000E+00  0.00000000E+00  0.00000000E+00
  0.00000000E+00  0.00000000E+00  0.00000000E+00
  0.00000000E+00  0.00000000E+00  0.00000000E+00
  0.00000000E+00  0.00000000E+00  0.00000000E+00
  0.00000000E+00  0.00000000E+00  0.00000000E+00
  0.00000000E+00  0.00000000E+00  0.00000000E+00
  0.00000000E+00  0.00000000E+00  0.00000000E+00
  0.00000000E+00  0.00000000E+00  0.00000000E+00
  0.00000000E+00  0.00000000E+00  0.00000000E+00
  0.00000000E+00  0.00000000E+00  0.00000000E+00
  0.00000000E+00  0.00000000E+00  0.00000000E+00
  0.00000000E+00  0.00000000E+00  0.00000000E+00
  0.00000000E+00  0.00000000E+00  0.00000000E+00
