# Supplementary material for: Electrochemically mediated disproportionation for selective formaldehyde upcycling in acid
Source: Nat Commun. 2026 Mar 18;17:4120. doi: 10.1038/s41467-026-70739-y (PMC13150010; doi:10.1038/s41467-026-70739-y)
Supplement: Supplementary file 3 — Supplementary Data 1–4 [file 41467_2026_70739_MOESM3_ESM.zip › 3.OHCH2O/6.Pt2Ru/CONTCAR]

POSCAR file written by OVITO Basic 3.10.
   1.00000000000000     
    10.9659223557000001    0.0000000000000000    0.0000000000000000
     5.4829610223999996    9.4967685269000004    0.0000000000000000
     0.0000000000000000    0.0000000000000000   30.0000000000000000
   Pt   Ru   O    H    C 
    32    16    26    51     1
Selective dynamics
Direct
  0.0000000000000000  0.0000000000000000  0.0341848400000018   F   F   F
  0.0000000000000000  0.5000000000000000  0.0341848400000018   F   F   F
  0.5000000000000000  0.0000000000000000  0.0341848400000018   F   F   F
  0.4999999699999975  0.5000000000000000  0.0341848400000018   F   F   F
  0.2500000000000000  0.2499999850000023  0.0341848400000018   F   F   F
  0.2500000300000025  0.7500000000000000  0.0341848400000018   F   F   F
  0.7499999400000021  0.2499999850000023  0.0341848400000018   F   F   F
  0.7500000000000000  0.7500000000000000  0.0341848400000018   F   F   F
  0.3324908991342398  0.0831901958563484  0.1088159595520946   T   T   T
  0.3328914887441348  0.5820846309899494  0.1083787677560532   T   T   T
  0.8320575270149664  0.0827905180884105  0.1083783120079756   T   T   T
  0.8314623969975581  0.5824224045577966  0.1087613689839532   T   T   T
  0.0824931528703323  0.3314798720560868  0.1089714384895183   T   T   T
  0.0830034485438670  0.8327403332589772  0.1080917211074504   T   T   T
  0.5828203973981962  0.3316638753155979  0.1086663836213321   T   T   T
  0.5830944950055591  0.8317335281968893  0.1088669668930080   T   T   T
  0.0846509919875480  0.0841722704866185  0.1076354182648133   T   T   T
  0.0839789497241417  0.5839603723490889  0.1068316764159177   T   T   T
  0.5844639159500650  0.0839421719522470  0.1073192596275667   T   T   T
  0.5844469878729015  0.5842226819899170  0.1077844983292058   T   T   T
  0.1692080560084350  0.4168491680722698  0.1839739230024487   T   T   T
  0.1667609711434558  0.9145481871750153  0.1848967276119933   T   T   T
  0.6653230941119428  0.4147760336174963  0.1848420523460776   T   T   T
  0.6666850282645547  0.9170616665602670  0.1852354368416680   T   T   T
  0.4174660765446399  0.1663701393168504  0.1848150974248992   T   T   T
  0.4145165527050700  0.6659445352577651  0.1844923581965749   T   T   T
  0.9158818426318149  0.1655385007755225  0.1844277943671648   T   T   T
  0.9160851080236266  0.6700304620679373  0.1842753807568848   T   T   T
  0.4160475277730395  0.4156161196429087  0.1851394113710977   T   T   T
  0.4154097336861972  0.9153588739053919  0.1850297462502287   T   T   T
  0.9138880877216118  0.4166616894832849  0.1858756989507346   T   T   T
  0.9154363962712412  0.9157319373021781  0.1843286432987301   T   T   T
  0.0000000000000000  0.2499999850000023  0.0341848400000018   F   F   F
  0.0000000000000000  0.7500000000000000  0.0341848400000018   F   F   F
  0.4999999699999975  0.2499999850000023  0.0341848400000018   F   F   F
  0.5000000599999979  0.7500000000000000  0.0341848400000018   F   F   F
  0.2500000000000000  0.0000000000000000  0.0341848400000018   F   F   F
  0.2500000000000000  0.5000000000000000  0.0341848400000018   F   F   F
  0.7500000000000000  0.0000000000000000  0.0341848400000018   F   F   F
  0.7500000000000000  0.5000000000000000  0.0341848400000018   F   F   F
  0.3339810644434648  0.3336274206114040  0.1057695683424951   T   T   T
  0.3340252443040124  0.8336278825773740  0.1062956199730273   T   T   T
  0.8347989523650277  0.3340526851646814  0.1072521789865851   T   T   T
  0.8336187177100968  0.8339759935859344  0.1059336966494659   T   T   T
  0.1681201772325210  0.1646585520409540  0.1840990779440698   T   T   T
  0.1662369370830589  0.6662293678211743  0.1817770942054292   T   T   T
  0.6659665898718449  0.1654278557287417  0.1822208963254808   T   T   T
  0.6627636569214076  0.6680439046566419  0.1843496359174964   T   T   T
  0.8979288451552417  0.5032211206718629  0.3788231927903272   T   T   T
  0.1697992143400844  0.4665118719281498  0.3647441621605864   T   T   T
  0.0811503560862785  0.7221000725679722  0.3927853131099199   T   T   T
  0.6942822032809415  0.2618997886602883  0.3972951604908063   T   T   T
  0.5612845347332078  0.4275989369169330  0.3251842018758669   T   T   T
  0.6871815045656202  0.0392988674419523  0.3569421420315380   T   T   T
  0.4318484697362562 -0.0415120324286554  0.3782931479133005   T   T   T
  0.8732721035934254  0.7005645002489730  0.4384703387796893   T   T   T
  0.4533110928250568  0.1248841911509954  0.3068340393586782   T   T   T
  0.1873786763401353 -0.0030138228622902  0.3008488254717346   T   T   T
  0.4919125806054763  0.4030603312636423  0.4633148221850085   T   T   T
  0.1592242025421158  0.1882351142098447  0.2521771190853165   T   T   T
  0.7758589902705708  0.2142839247894964  0.2851758615636002   T   T   T
  0.3978854666533694  0.7328210939580486  0.2870143010909634   T   T   T
  0.9252989679580894  0.2800710661868816  0.4269730819010750   T   T   T
  0.6194516570814369  0.9590944723655049  0.4322171641203233   T   T   T
  0.9751143648253877  0.9559183619981602  0.2888645935515782   T   T   T
  0.8438938693905905  0.8050170228915864  0.3081301020989756   T   T   T
  0.3313033492825952  0.6748359934312551  0.4404055179472419   T   T   T
  0.1691313729722406  0.0112398277493007  0.4079190297583760   T   T   T
  0.3370750336045580  0.4047376618938148  0.2979296197125490   T   T   T
  0.3159269454742439  0.3065445523327834  0.4403452236487746   T   T   T
  0.4677881911354284  0.7062559517168352  0.3719618057021883   T   T   T
  0.0480047493435171  0.4600271346629289  0.4874290242211269   T   T   T
  0.9159771521411527  0.4621585943794514  0.2539270412338576   T   T   T
  0.6774951116598001  0.6511798589189648  0.2555974135594586   T   T   T
 -0.0071405808477822  0.4806500271501933  0.3692391372194990   T   T   T
  0.1533892975386959  0.7220362506773047  0.4122248649362474   T   T   T
  0.2749179628298258  0.9049384207571339  0.2947654202592754   T   T   T
  0.5939881613571745  0.3746211046693830  0.3538246024350501   T   T   T
  0.8458158395103497  0.2690916499803533  0.4160991999091619   T   T   T
  0.2262640290287321  0.4030850906953228  0.3895379540735677   T   T   T
  0.7019372379425571  0.8666163062668566  0.4400134798335388   T   T   T
  0.5034172149237117  0.9564435994663135  0.4003523604670018   T   T   T
  0.1396409604710520  0.5663637753556523  0.3755054578805812   T   T   T
  0.2585430049308498  0.4408330273951127  0.3213924978217174   T   T   T
  0.7508283726215128 -0.0510245206917251  0.3412583899362942   T   T   T
  0.3819302966793423  0.6893760349660411  0.4148197592003880   T   T   T
  0.0023410131207251  0.7318710213565330  0.4121155671848806   T   T   T
  0.8698290650494522  0.6361809393125987  0.4151491045650793   T   T   T
  0.4677327256698326  0.0860875951724361  0.2767986639974417   T   T   T
  0.8016333142315069  0.8044791151759714  0.2793346710424341   T   T   T
  0.1335473713169693 -0.0132268084883617  0.3813842612637441   T   T   T
  0.2975668470803571  0.4370676198154380  0.2681145314630737   T   T   T
  0.5231223877947525  0.3938427677827047  0.4940230739036005   T   T   T
  0.5648102916045173  0.6306238107247216  0.3705001978088148   T   T   T
  0.9812281363497897  0.9396317872565564  0.2563342012454894   T   T   T
  0.6309019510778168  0.2894351744224067  0.4230809856785065   T   T   T
  0.6896512764436106  0.2963675978167896  0.2984718712223460   T   T   T
  0.4213485487064751  0.7000840728655113  0.3185319553054228   T   T   T
  0.0111160295440682  0.1883448303387134  0.4208321412700419   T   T   T
  0.4764178284236552  0.4238424930050296  0.3154548200995453   T   T   T
  0.6526821149414352  0.9916622952277799  0.4059775272966631   T   T   T
  0.1727995862005214  0.0996863837716862  0.2729168320185238   T   T   T
  0.4364642549715657  0.5065982311984712  0.4568665213875999   T   T   T
  0.0014945763022979  0.4078956072531979  0.4778621434115679   T   T   T
  0.1404299031308480  0.4104869881080323  0.4724921917914753   T   T   T
  0.9106425584852510  0.8384976339520259  0.3006489668473913   T   T   T
  0.6015662549024230  0.0801966567010840  0.3376432573094265   T   T   T
  0.3439779033680743  0.6916056825942833  0.2742800943076571   T   T   T
  0.7051399348787853  0.1728173126552470  0.3845840788046251   T   T   T
  0.0704058872520550  0.2752989985896399  0.2598477188816631   T   T   T
  0.3843849271119277  0.3345963604909427  0.4508859687539308   T   T   T
  0.3642425489353203  0.2043714419830830  0.4425267929689929   T   T   T
  0.2998249697233222  0.7582164356092076  0.4588839299410229   T   T   T
  0.4010447564458431  0.2296983090949168  0.3019909536650751   T   T   T
  0.4658255517150088  0.7995346381776326  0.3729115152337472   T   T   T
  0.9116753766229133  0.4181000100646766  0.3956543886994914   T   T   T
  0.4269927214037447  0.0158566895306490  0.3526183031162518   T   T   T
  0.9296845471415469  0.6323415210970180  0.4621572733903425   T   T   T
  0.7788084511227064  0.2370958690901515  0.2536540082464714   T   T   T
  0.1070588019927804  0.9784597074295537  0.2957795062209019   T   T   T
  0.8884911579173681  0.0532178573164102  0.2918513452776776   T   T   T
  0.2572917426069784  0.0044413136827619  0.3969337368713884   T   T   T
  0.7442533908305600  0.4447709995827301  0.2756286144364502   T   T   T
  0.8048039129024515  0.5414638977644940  0.3103579952907176   T   T   T
  0.5818654159054314  0.6681549964940900  0.2649864689813027   T   T   T
  0.7882831819513195  0.5162662267439394  0.2757361646193962   T   T   T
 
  0.00000000E+00  0.00000000E+00  0.00000000E+00
  0.00000000E+00  0.00000000E+00  0.00000000E+00
  0.00000000E+00  0.00000000E+00  0.00000000E+00
  0.00000000E+00  0.00000000E+00  0.00000000E+00
  0.00000000E+00  0.00000000E+00  0.00000000E+00
  0.00000000E+00  0.00000000E+00  0.00000000E+00
  0.00000000E+00  0.00000000E+00  0.00000000E+00
  0.00000000E+00  0.00000000E+00  0.00000000E+00
  0.00000000E+00  0.00000000E+00  0.00000000E+00
  0.00000000E+00  0.00000000E+00  0.00000000E+00
  0.00000000E+00  0.00000000E+00  0.00000000E+00
  0.00000000E+00  0.00000000E+00  0.00000000E+00
  0.00000000E+00  0.00000000E+00  0.00000000E+00
  0.00000000E+00  0.00000000E+00  0.00000000E+00
  0.00000000E+00  0.00000000E+00  0.00000000E+00
  0.00000000E+00  0.00000000E+00  0.00000000E+00
  0.00000000E+00  0.00000000E+00  0.00000000E+00
  0.00000000E+00  0.00000000E+00  0.00000000E+00
  0.00000000E+00  0.00000000E+00  0.00000000E+00
  0.00000000E+00  0.00000000E+00  0.00000000E+00
  0.00000000E+00  0.00000000E+00  0.00000000E+00
  0.00000000E+00  0.00000000E+00  0.00000000E+00
  0.00000000E+00  0.00000000E+00  0.00000000E+00
  0.00000000E+00  0.00000000E+00  0.00000000E+00
  0.00000000E+00  0.00000000E+00  0.00000000E+00
  0.00000000E+00  0.00000000E+00  0.00000000E+00
  0.00000000E+00  0.00000000E+00  0.00000000E+00
  0.00000000E+00  0.00000000E+00  0.00000000E+00
  0.00000000E+00  0.00000000E+00  0.00000000E+00
  0.00000000E+00  0.00000000E+00  0.00000000E+00
  0.00000000E+00  0.00000000E+00  0.00000000E+00
  0.00000000E+00  0.00000000E+00  0.00000000E+00
  0.00000000E+00  0.00000000E+00  0.00000000E+00
  0.00000000E+00  0.00000000E+00  0.00000000E+00
  0.00000000E+00  0.00000000E+00  0.00000000E+00
  0.00000000E+00  0.00000000E+00  0.00000000E+00
  0.00000000E+00  0.00000000E+00  0.00000000E+00
  0.00000000E+00  0.00000000E+00  0.00000000E+00
  0.00000000E+00  0.00000000E+00  0.00000000E+00
  0.00000000E+00  0.00000000E+00  0.00000000E+00
  0.00000000E+00  0.00000000E+00  0.00000000E+00
  0.00000000E+00  0.00000000E+00  0.00000000E+00
  0.00000000E+00  0.00000000E+00  0.00000000E+00
  0.00000000E+00  0.00000000E+00  0.00000000E+00
  0.00000000E+00  0.00000000E+00  0.00000000E+00
  0.00000000E+00  0.00000000E+00  0.00000000E+00
  0.00000000E+00  0.00000000E+00  0.00000000E+00
  0.00000000E+00  0.00000000E+00  0.00000000E+00
  0.00000000E+00  0.00000000E+00  0.00000000E+00
  0.00000000E+00  0.00000000E+00  0.00000000E+00
  0.00000000E+00  0.00000000E+00  0.00000000E+00
  0.00000000E+00  0.00000000E+00  0.00000000E+00
  0.00000000E+00  0.00000000E+00  0.00000000E+00
  0.00000000E+00  0.00000000E+00  0.00000000E+00
  0.00000000E+00  0.00000000E+00  0.00000000E+00
  0.00000000E+00  0.00000000E+00  0.00000000E+00
  0.00000000E+00  0.00000000E+00  0.00000000E+00
  0.00000000E+00  0.00000000E+00  0.00000000E+00
  0.00000000E+00  0.00000000E+00  0.00000000E+00
  0.00000000E+00  0.00000000E+00  0.00000000E+00
  0.00000000E+00  0.00000000E+00  0.00000000E+00
  0.00000000E+00  0.00000000E+00  0.00000000E+00
  0.00000000E+00  0.00000000E+00  0.00000000E+00
  0.00000000E+00  0.00000000E+00  0.00000000E+00
  0.00000000E+00  0.00000000E+00  0.00000000E+00
  0.00000000E+00  0.00000000E+00  0.00000000E+00
  0.00000000E+00  0.00000000E+00  0.00000000E+00
  0.00000000E+00  0.00000000E+00  0.00000000E+00
  0.00000000E+00  0.00000000E+00  0.00000000E+00
  0.00000000E+00  0.00000000E+00  0.00000000E+00
  0.00000000E+00  0.00000000E+00  0.00000000E+00
  0.00000000E+00  0.00000000E+00  0.00000000E+00
  0.00000000E+00  0.00000000E+00  0.00000000E+00
  0.00000000E+00  0.00000000E+00  0.00000000E+00
  0.00000000E+00  0.00000000E+00  0.00000000E+00
  0.00000000E+00  0.00000000E+00  0.00000000E+00
  0.00000000E+00  0.00000000E+00  0.00000000E+00
  0.00000000E+00  0.00000000E+00  0.00000000E+00
  0.00000000E+00  0.00000000E+00  0.00000000E+00
  0.00000000E+00  0.00000000E+00  0.00000000E+00
  0.00000000E+00  0.00000000E+00  0.00000000E+00
  0.00000000E+00  0.00000000E+00  0.00000000E+00
  0.00000000E+00  0.00000000E+00  0.00000000E+00
  0.00000000E+00  0.00000000E+00  0.00000000E+00
  0.00000000E+00  0.00000000E+00  0.00000000E+00
  0.00000000E+00  0.00000000E+00  0.00000000E+00
  0.00000000E+00  0.00000000E+00  0.00000000E+00
  0.00000000E+00  0.00000000E+00  0.00000000E+00
  0.00000000E+00  0.00000000E+00  0.00000000E+00
  0.00000000E+00  0.00000000E+00  0.00000000E+00
  0.00000000E+00  0.00000000E+00  0.00000000E+00
  0.00000000E+00  0.00000000E+00  0.00000000E+00
  0.00000000E+00  0.00000000E+00  0.00000000E+00
  0.00000000E+00  0.00000000E+00  0.00000000E+00
  0.00000000E+00  0.00000000E+00  0.00000000E+00
  0.00000000E+00  0.00000000E+00  0.00000000E+00
  0.00000000E+00  0.00000000E+00  0.00000000E+00
  0.00000000E+00  0.00000000E+00  0.00000000E+00
  0.00000000E+00  0.00000000E+00  0.00000000E+00
  0.00000000E+00  0.00000000E+00  0.00000000E+00
  0.00000000E+00  0.00000000E+00  0.00000000E+00
  0.00000000E+00  0.00000000E+00  0.00000000E+00
  0.00000000E+00  0.00000000E+00  0.00000000E+00
  0.00000000E+00  0.00000000E+00  0.00000000E+00
  0.00000000E+00  0.00000000E+00  0.00000000E+00
  0.00000000E+00  0.00000000E+00  0.00000000E+00
  0.00000000E+00  0.00000000E+00  0.00000000E+00
  0.00000000E+00  0.00000000E+00  0.00000000E+00
  0.00000000E+00  0.00000000E+00  0.00000000E+00
  0.00000000E+00  0.00000000E+00  0.00000000E+00
  0.00000000E+00  0.00000000E+00  0.00000000E+00
  0.00000000E+00  0.00000000E+00  0.00000000E+00
  0.00000000E+00  0.00000000E+00  0.00000000E+00
  0.00000000E+00  0.00000000E+00  0.00000000E+00
  0.00000000E+00  0.00000000E+00  0.00000000E+00
  0.00000000E+00  0.00000000E+00  0.00000000E+00
  0.00000000E+00  0.00000000E+00  0.00000000E+00
  0.00000000E+00  0.00000000E+00  0.00000000E+00
  0.00000000E+00  0.00000000E+00  0.00000000E+00
  0.00000000E+00  0.00000000E+00  0.00000000E+00
  0.00000000E+00  0.00000000E+00  0.00000000E+00
  0.00000000E+00  0.00000000E+00  0.00000000E+00
  0.00000000E+00  0.00000000E+00  0.00000000E+00
  0.00000000E+00  0.00000000E+00  0.00000000E+00
  0.00000000E+00  0.00000000E+00  0.00000000E+00
  0.00000000E+00  0.00000000E+00  0.00000000E+00
