# Supplementary material for: Electrochemically mediated disproportionation for selective formaldehyde upcycling in acid
Source: Nat Commun. 2026 Mar 18;17:4120. doi: 10.1038/s41467-026-70739-y (PMC13150010; doi:10.1038/s41467-026-70739-y)
Supplement: Supplementary file 3 — Supplementary Data 1–4 [file 41467_2026_70739_MOESM3_ESM.zip › 4.OHCHO/1.Ag/CONTCAR]

POSCAR file written by OVITO Basic 3.10.
   1.00000000000000     
    11.5239219665999997    0.0000000000000000    0.0000000000000000
     5.7619609832999998    9.9800091742999992    0.0000000000000000
     0.0000000000000000    0.0000000000000000   30.0000000000000000
   Ag   O    H    C 
    48    26    50     1
Selective dynamics
Direct
  0.0000000000000000  0.0000000000000000  0.0372717119999990   F   F   F
  0.0000000000000000  0.5000000000000000  0.0372717119999990   F   F   F
  0.5000000000000000  0.0000000000000000  0.0372717119999990   F   F   F
  0.5000000000000000  0.5000000000000000  0.0372717119999990   F   F   F
  0.0000000000000000  0.2500000000000000  0.0372717119999990   F   F   F
  0.0000000000000000  0.7500000000000000  0.0372717119999990   F   F   F
  0.5000000000000000  0.2500000000000000  0.0372717119999990   F   F   F
  0.5000000599999979  0.7500000000000000  0.0372717119999990   F   F   F
  0.2500000000000000  0.0000000000000000  0.0372717119999990   F   F   F
  0.2500000000000000  0.5000000000000000  0.0372717119999990   F   F   F
  0.7500000000000000  0.0000000000000000  0.0372717119999990   F   F   F
  0.7500000000000000  0.5000000000000000  0.0372717119999990   F   F   F
  0.2500000000000000  0.2500000000000000  0.0372717119999990   F   F   F
  0.2500000000000000  0.7500000000000000  0.0372717119999990   F   F   F
  0.7500000599999979  0.2500000000000000  0.0372717119999990   F   F   F
  0.7499999400000021  0.7500000000000000  0.0372717119999990   F   F   F
  0.3318483116818680  0.3335501329275651  0.1166888306146961   T   T   T
  0.3320650708415422  0.8342003405120054  0.1172596991613142   T   T   T
  0.8334936353129505  0.3343070119382775  0.1179592934873833   T   T   T
  0.8332737247933345  0.8323829586428086  0.1174032926527556   T   T   T
  0.3325920558272065  0.0850493236313530  0.1179895668301583   T   T   T
  0.3328526524877713  0.5843472341489688  0.1153642025833483   T   T   T
  0.8320247623446547  0.0850346010808242  0.1168260553981958   T   T   T
  0.8348138488668989  0.5837369942936429  0.1186809332443323   T   T   T
  0.0813422389773858  0.3333211329639967  0.1164719305173594   T   T   T
  0.0806194805584661  0.8359622991327136  0.1167301719411189   T   T   T
  0.5852231682045202  0.3323010099161233  0.1171766354642184   T   T   T
  0.5827052997641131  0.8335119558227199  0.1174967593495387   T   T   T
  0.0796428897479530  0.0858061918080815  0.1167584441218314   T   T   T
  0.0803552823075833  0.5847829049483574  0.1168247018740236   T   T   T
  0.5821626362342279  0.0861280640970493  0.1183436385515000   T   T   T
  0.5839008892812584  0.5821564822406915  0.1170495718122870   T   T   T
  0.1575356072890571  0.1713987998675995  0.1955075534093142   T   T   T
  0.1668069967079647  0.6660880819857821  0.1919361674370497   T   T   T
  0.6692261190555120  0.1671084892221725  0.2003145611335889   T   T   T
  0.6677822792778694  0.6644679357860263  0.1954651023214505   T   T   T
  0.1610235290950297  0.4185843728012785  0.1937796637565040   T   T   T
  0.1619162945060758  0.9202563780631224  0.1955962267252720   T   T   T
  0.6658630961994324  0.4159365434886843  0.1997421218286854   T   T   T
  0.6675447701192583  0.9174564718761473  0.1961306949885540   T   T   T
  0.4151525314403715  0.1693230089296620  0.1972215953297375   T   T   T
  0.4167416266357997  0.6648300080152086  0.1950440174462284   T   T   T
  0.9122863185719690  0.1703785093637763  0.2002007824864784   T   T   T
  0.9137035712171995  0.6681793545887926  0.2021362958351212   T   T   T
  0.4175262874409936  0.4176521014985142  0.1932881965434807   T   T   T
  0.4137347990478071  0.9178865474917300  0.1957115134173932   T   T   T
  0.9141441937445561  0.4150348367805453  0.2003726368172961   T   T   T
  0.9111470819860682  0.9225675631669387  0.1953050458103993   T   T   T
  0.0233137464438128  0.3575012741951098  0.3297660661014195   T   T   T
  0.2759959596918947  0.4474122632212550  0.3836605485405631   T   T   T
  0.1418898963985229  0.7001723486584760  0.4088184966976240   T   T   T
  0.5324584339679925  0.3589444663696780  0.3678174787066461   T   T   T
  0.5798985501964420  0.5246294042358495  0.3248959181111040   T   T   T
  0.6074855624360380  0.1131000855213314  0.3335242871511294   T   T   T
  0.3624894979806284  0.9520376331811294  0.3767685129639330   T   T   T
  0.9694642302122862  0.4994720201978720  0.4146463850406619   T   T   T
  0.3899306802847367  0.1986646324015233  0.2772132582398786   T   T   T
  0.4822445820260333  0.8589831871721431  0.2784243980218847   T   T   T
  0.4514839559551970  0.4103810966095954  0.4891913610738458   T   T   T
  0.2199078389525003  0.1148161750922007  0.3088318814986404   T   T   T
  0.8267076247220400  0.3155635417537394  0.3075125012755284   T   T   T
  0.7316712673929352  0.7375839479625979  0.4017484594331761   T   T   T
  0.6853465939635385  0.3248280150377962  0.4423477974384844   T   T   T
  0.5265758461429130  0.0310888844459517  0.4093222917227461   T   T   T
  0.8701017447301976  0.0583209783475642  0.3063448113343534   T   T   T
  0.9719072109119129  0.6740439987114262  0.2823888054153300   T   T   T
  0.3465524678141263  0.6867324146853006  0.4566064940426947   T   T   T
  0.1207333009011329  0.0535306378497433  0.4328815525086395   T   T   T
  0.2244936445304893  0.4640299343573787  0.2998595620852091   T   T   T
  0.3502741371791678  0.2755634049185573  0.4491974847333096   T   T   T
  0.5136964430554570  0.6935512586034263  0.3957667279054751   T   T   T
  0.1081134047840288  0.3015271723700798  0.4723943463476165   T   T   T
  0.2836870871393443  0.6815343728288091  0.2908025809929166   T   T   T
  0.1228158537560352  0.8972571769823718  0.2884351889174914   T   T   T
  0.0307267926734502  0.4052535450525382  0.3039739625710227   T   T   T
  0.2093865845493558  0.7087665381485242  0.4274683541976366   T   T   T
  0.5700800381305950  0.8524752444534064  0.2783209099813405   T   T   T
  0.5501452387072198  0.4624583281764588  0.3384028958158219   T   T   T
  0.6380762058993926  0.3378963584455161  0.4135045407882699   T   T   T
  0.2921685613746351  0.3808168678375169  0.4083794752697700   T   T   T
  0.8841853196530282  0.5862168452730796  0.4125305451838887   T   T   T
  0.4192533465644911 -0.0107052184273505  0.3890326499500301   T   T   T
  0.2191943292118142  0.5407357200410920  0.3959640894357098   T   T   T
  0.2388228465056645  0.4522112162362977  0.3336381080194384   T   T   T
  0.6987230542375087  0.0787965548826667  0.3215418938973215   T   T   T
  0.4138044560995479  0.6848595235167028  0.4346424604368829   T   T   T
  0.0624762432691683  0.7298251760762593  0.4271323137621458   T   T   T
  0.9856121384837687  0.4565615214253355  0.3851808177253892   T   T   T
  0.3323888874812705  0.1605891488017847  0.2863793716351079   T   T   T
  0.0578022772604418  0.5937913095683578  0.2915770588147047   T   T   T
  0.2059353685027409  0.0179237247858623  0.4167626570828698   T   T   T
  0.2643737899229612  0.5197031725492418  0.2918408022922366   T   T   T
  0.5431510371884997  0.3757820451191739  0.4767530681320596   T   T   T
  0.5367457332463624  0.6343397952752363  0.3690997470477740   T   T   T
  0.8468545154355657  0.0674774110143315  0.2739092467654698   T   T   T
  0.4344727686017837  0.3977115795126295  0.3750653711899404   T   T   T
  0.7354526383408440  0.3960427367575336  0.3128047954494428   T   T   T
  0.6885217188022184  0.8303858386223738  0.4124273797703202   T   T   T
  0.7335450117977766  0.3736865622661229  0.4401426577722823   T   T   T
  0.5199216930499565  0.5707542495120629  0.2998850178224138   T   T   T
  0.5654511609167725  0.0577495130431460  0.3847710869825589   T   T   T
  0.1824660512711971  0.0806932389982435  0.2864672722118611   T   T   T
  0.4062083827664649  0.5061456037715032  0.4815462685037752   T   T   T
  0.0718279644030487  0.3204195641637290  0.5024712213159035   T   T   T
  0.2706366034964252  0.2804949641989277  0.4639574748777144   T   T   T
  0.9046986813466770  0.6888457308891550  0.3048272760362895   T   T   T
  0.5437529157576613  0.1328017219841131  0.3084975501285443   T   T   T
  0.6583368371574991  0.7159972476891120  0.4018609108296303   T   T   T
  0.5623420758516460  0.2687552308793215  0.3543922279977811   T   T   T
  0.1432631608176403  0.2050673156649221  0.3184529308423769   T   T   T
  0.3857115577850360  0.3244453649519930  0.4679667732989677   T   T   T
  0.4750712769167302  0.1124714096362062  0.4280441576054177   T   T   T
  0.3179403403774721  0.7672934866740653  0.4744474728355902   T   T   T
  0.3333336524584400  0.2971529008163044  0.2829227721763935   T   T   T
  0.4522189708785540  0.7866059997694183  0.3848079607172005   T   T   T
  0.9422457902427062  0.3476676737391663  0.3229025694916046   T   T   T
  0.2984898407765559  0.0167020896805684  0.3546883853842310   T   T   T
  0.0465882480144772  0.3818770430496163  0.4537941786787640   T   T   T
  0.8354348871183503  0.3109997163738888  0.2744352024845407   T   T   T
  0.4396111643190449  0.9036386499627431  0.3064890544941818   T   T   T
  0.8532220572130538  0.1499728894702013  0.3139032873768172   T   T   T
  0.1058794381786048  0.1382713672185946  0.4455211106841940   T   T   T
  0.0277925762469661  0.9582150496826101  0.3010269106989161   T   T   T
  0.1343025096100761  0.7660130953458398  0.3375752253812843   T   T   T
  0.1817410919535881  0.7761656299795350  0.3068242519498720   T   T   T
 
  0.00000000E+00  0.00000000E+00  0.00000000E+00
  0.00000000E+00  0.00000000E+00  0.00000000E+00
  0.00000000E+00  0.00000000E+00  0.00000000E+00
  0.00000000E+00  0.00000000E+00  0.00000000E+00
  0.00000000E+00  0.00000000E+00  0.00000000E+00
  0.00000000E+00  0.00000000E+00  0.00000000E+00
  0.00000000E+00  0.00000000E+00  0.00000000E+00
  0.00000000E+00  0.00000000E+00  0.00000000E+00
  0.00000000E+00  0.00000000E+00  0.00000000E+00
  0.00000000E+00  0.00000000E+00  0.00000000E+00
  0.00000000E+00  0.00000000E+00  0.00000000E+00
  0.00000000E+00  0.00000000E+00  0.00000000E+00
  0.00000000E+00  0.00000000E+00  0.00000000E+00
  0.00000000E+00  0.00000000E+00  0.00000000E+00
  0.00000000E+00  0.00000000E+00  0.00000000E+00
  0.00000000E+00  0.00000000E+00  0.00000000E+00
  0.00000000E+00  0.00000000E+00  0.00000000E+00
  0.00000000E+00  0.00000000E+00  0.00000000E+00
  0.00000000E+00  0.00000000E+00  0.00000000E+00
  0.00000000E+00  0.00000000E+00  0.00000000E+00
  0.00000000E+00  0.00000000E+00  0.00000000E+00
  0.00000000E+00  0.00000000E+00  0.00000000E+00
  0.00000000E+00  0.00000000E+00  0.00000000E+00
  0.00000000E+00  0.00000000E+00  0.00000000E+00
  0.00000000E+00  0.00000000E+00  0.00000000E+00
  0.00000000E+00  0.00000000E+00  0.00000000E+00
  0.00000000E+00  0.00000000E+00  0.00000000E+00
  0.00000000E+00  0.00000000E+00  0.00000000E+00
  0.00000000E+00  0.00000000E+00  0.00000000E+00
  0.00000000E+00  0.00000000E+00  0.00000000E+00
  0.00000000E+00  0.00000000E+00  0.00000000E+00
  0.00000000E+00  0.00000000E+00  0.00000000E+00
  0.00000000E+00  0.00000000E+00  0.00000000E+00
  0.00000000E+00  0.00000000E+00  0.00000000E+00
  0.00000000E+00  0.00000000E+00  0.00000000E+00
  0.00000000E+00  0.00000000E+00  0.00000000E+00
  0.00000000E+00  0.00000000E+00  0.00000000E+00
  0.00000000E+00  0.00000000E+00  0.00000000E+00
  0.00000000E+00  0.00000000E+00  0.00000000E+00
  0.00000000E+00  0.00000000E+00  0.00000000E+00
  0.00000000E+00  0.00000000E+00  0.00000000E+00
  0.00000000E+00  0.00000000E+00  0.00000000E+00
  0.00000000E+00  0.00000000E+00  0.00000000E+00
  0.00000000E+00  0.00000000E+00  0.00000000E+00
  0.00000000E+00  0.00000000E+00  0.00000000E+00
  0.00000000E+00  0.00000000E+00  0.00000000E+00
  0.00000000E+00  0.00000000E+00  0.00000000E+00
  0.00000000E+00  0.00000000E+00  0.00000000E+00
  0.00000000E+00  0.00000000E+00  0.00000000E+00
  0.00000000E+00  0.00000000E+00  0.00000000E+00
  0.00000000E+00  0.00000000E+00  0.00000000E+00
  0.00000000E+00  0.00000000E+00  0.00000000E+00
  0.00000000E+00  0.00000000E+00  0.00000000E+00
  0.00000000E+00  0.00000000E+00  0.00000000E+00
  0.00000000E+00  0.00000000E+00  0.00000000E+00
  0.00000000E+00  0.00000000E+00  0.00000000E+00
  0.00000000E+00  0.00000000E+00  0.00000000E+00
  0.00000000E+00  0.00000000E+00  0.00000000E+00
  0.00000000E+00  0.00000000E+00  0.00000000E+00
  0.00000000E+00  0.00000000E+00  0.00000000E+00
  0.00000000E+00  0.00000000E+00  0.00000000E+00
  0.00000000E+00  0.00000000E+00  0.00000000E+00
  0.00000000E+00  0.00000000E+00  0.00000000E+00
  0.00000000E+00  0.00000000E+00  0.00000000E+00
  0.00000000E+00  0.00000000E+00  0.00000000E+00
  0.00000000E+00  0.00000000E+00  0.00000000E+00
  0.00000000E+00  0.00000000E+00  0.00000000E+00
  0.00000000E+00  0.00000000E+00  0.00000000E+00
  0.00000000E+00  0.00000000E+00  0.00000000E+00
  0.00000000E+00  0.00000000E+00  0.00000000E+00
  0.00000000E+00  0.00000000E+00  0.00000000E+00
  0.00000000E+00  0.00000000E+00  0.00000000E+00
  0.00000000E+00  0.00000000E+00  0.00000000E+00
  0.00000000E+00  0.00000000E+00  0.00000000E+00
  0.00000000E+00  0.00000000E+00  0.00000000E+00
  0.00000000E+00  0.00000000E+00  0.00000000E+00
  0.00000000E+00  0.00000000E+00  0.00000000E+00
  0.00000000E+00  0.00000000E+00  0.00000000E+00
  0.00000000E+00  0.00000000E+00  0.00000000E+00
  0.00000000E+00  0.00000000E+00  0.00000000E+00
  0.00000000E+00  0.00000000E+00  0.00000000E+00
  0.00000000E+00  0.00000000E+00  0.00000000E+00
  0.00000000E+00  0.00000000E+00  0.00000000E+00
  0.00000000E+00  0.00000000E+00  0.00000000E+00
  0.00000000E+00  0.00000000E+00  0.00000000E+00
  0.00000000E+00  0.00000000E+00  0.00000000E+00
  0.00000000E+00  0.00000000E+00  0.00000000E+00
  0.00000000E+00  0.00000000E+00  0.00000000E+00
  0.00000000E+00  0.00000000E+00  0.00000000E+00
  0.00000000E+00  0.00000000E+00  0.00000000E+00
  0.00000000E+00  0.00000000E+00  0.00000000E+00
  0.00000000E+00  0.00000000E+00  0.00000000E+00
  0.00000000E+00  0.00000000E+00  0.00000000E+00
  0.00000000E+00  0.00000000E+00  0.00000000E+00
  0.00000000E+00  0.00000000E+00  0.00000000E+00
  0.00000000E+00  0.00000000E+00  0.00000000E+00
  0.00000000E+00  0.00000000E+00  0.00000000E+00
  0.00000000E+00  0.00000000E+00  0.00000000E+00
  0.00000000E+00  0.00000000E+00  0.00000000E+00
  0.00000000E+00  0.00000000E+00  0.00000000E+00
  0.00000000E+00  0.00000000E+00  0.00000000E+00
  0.00000000E+00  0.00000000E+00  0.00000000E+00
  0.00000000E+00  0.00000000E+00  0.00000000E+00
  0.00000000E+00  0.00000000E+00  0.00000000E+00
  0.00000000E+00  0.00000000E+00  0.00000000E+00
  0.00000000E+00  0.00000000E+00  0.00000000E+00
  0.00000000E+00  0.00000000E+00  0.00000000E+00
  0.00000000E+00  0.00000000E+00  0.00000000E+00
  0.00000000E+00  0.00000000E+00  0.00000000E+00
  0.00000000E+00  0.00000000E+00  0.00000000E+00
  0.00000000E+00  0.00000000E+00  0.00000000E+00
  0.00000000E+00  0.00000000E+00  0.00000000E+00
  0.00000000E+00  0.00000000E+00  0.00000000E+00
  0.00000000E+00  0.00000000E+00  0.00000000E+00
  0.00000000E+00  0.00000000E+00  0.00000000E+00
  0.00000000E+00  0.00000000E+00  0.00000000E+00
  0.00000000E+00  0.00000000E+00  0.00000000E+00
  0.00000000E+00  0.00000000E+00  0.00000000E+00
  0.00000000E+00  0.00000000E+00  0.00000000E+00
  0.00000000E+00  0.00000000E+00  0.00000000E+00
  0.00000000E+00  0.00000000E+00  0.00000000E+00
  0.00000000E+00  0.00000000E+00  0.00000000E+00
  0.00000000E+00  0.00000000E+00  0.00000000E+00
  0.00000000E+00  0.00000000E+00  0.00000000E+00
  0.00000000E+00  0.00000000E+00  0.00000000E+00
