# Supplementary material for: Electrochemically mediated disproportionation for selective formaldehyde upcycling in acid
Source: Nat Commun. 2026 Mar 18;17:4120. doi: 10.1038/s41467-026-70739-y (PMC13150010; doi:10.1038/s41467-026-70739-y)
Supplement: Supplementary file 3 — Supplementary Data 1–4 [file 41467_2026_70739_MOESM3_ESM.zip › 4.OHCHO/2.Au/CONTCAR]

POSCAR file written by OVITO Basic 3.10.
   1.00000000000000     
    11.6236209869000007    0.0000000000000000    0.0000000000000000
     5.8118098233000000   10.0663514456000005    0.0000000000000000
     0.0000000000000000    0.0000000000000000   30.0000000000000000
   Au   O    H    C 
    48    26    50     1
Selective dynamics
Direct
  0.0000000000000000  0.0000000000000000  0.0367290189999991   F   F   F
  0.0000000000000000  0.5000000000000000  0.0367290189999991   F   F   F
  0.5000000000000000  0.0000000000000000  0.0367290189999991   F   F   F
  0.4999999699999975  0.5000000000000000  0.0367290189999991   F   F   F
  0.0000000000000000  0.2500000000000000  0.0367290189999991   F   F   F
  0.0000000000000000  0.7500000000000000  0.0367290189999991   F   F   F
  0.5000000000000000  0.2500000000000000  0.0367290189999991   F   F   F
  0.4999999699999975  0.7500000000000000  0.0367290189999991   F   F   F
  0.2500000000000000  0.0000000000000000  0.0367290189999991   F   F   F
  0.2499999699999975  0.5000000000000000  0.0367290189999991   F   F   F
  0.7499999400000021  0.0000000000000000  0.0367290189999991   F   F   F
  0.7500000000000000  0.5000000000000000  0.0367290189999991   F   F   F
  0.2499999850000023  0.2500000000000000  0.0367290189999991   F   F   F
  0.2499999699999975  0.7500000000000000  0.0367290189999991   F   F   F
  0.7500000000000000  0.2500000000000000  0.0367290189999991   F   F   F
  0.7500000000000000  0.7500000000000000  0.0367290189999991   F   F   F
  0.3275745750706452  0.3447753425858794  0.1348760787400919   T   T   T
  0.3285544558196576  0.8323924501121412  0.1236237564305475   T   T   T
  0.8381622117370103  0.3271278095798567  0.1235571369434757   T   T   T
  0.8489544238803304  0.8385409792683655  0.1226993249164939   T   T   T
  0.3329274372327397  0.0954055214687329  0.1277735726904551   T   T   T
  0.3290812545095541  0.5879341357007579  0.1205304686312259   T   T   T
  0.8118057615333409  0.0965599601827569  0.1307946358526798   T   T   T
  0.8194745837629500  0.6084532969590239  0.1295635040053033   T   T   T
  0.0794430136289608  0.3298411026149748  0.1215674893876196   T   T   T
  0.0910495167623525  0.8318130830592597  0.1361419265426966   T   T   T
  0.5717496030253859  0.3438677534308888  0.1283475243674231   T   T   T
  0.5653393269749651  0.8378722602631805  0.1297541536590083   T   T   T
  0.0796407065592041  0.0820012536092144  0.1297272371778330   T   T   T
  0.0724347415446993  0.5800566053153767  0.1270526140697302   T   T   T
  0.5888337289590602  0.0683119281380780  0.1209474494873924   T   T   T
  0.5950244833023359  0.5753190490560413  0.1266617352531917   T   T   T
  0.1486705944516733  0.1768645936692029  0.2233781723095402   T   T   T
  0.1544703884907198  0.6759551427260897  0.2257268265433227   T   T   T
  0.6597517502845109  0.1740022688722311  0.2206082533844138   T   T   T
  0.6574998378009715  0.6704990045158447  0.2106782763450609   T   T   T
  0.1502193669898696  0.4290453967556979  0.2127010445767406   T   T   T
  0.1541512333901498  0.9255777795963097  0.2200536189988688   T   T   T
  0.6470053548718839  0.4284859138320889  0.2173904005117243   T   T   T
  0.6505990666842180  0.9328052219782164  0.2175757855607968   T   T   T
  0.3964946843402124  0.1785342107166246  0.2171508002301419   T   T   T
  0.3997428409055560  0.6770328668128142  0.2246486836325120   T   T   T
  0.9061146144545883  0.1776393658870822  0.2104519964153695   T   T   T
  0.9057879457732979  0.6745253183652909  0.2199829077512530   T   T   T
  0.4036208737260034  0.4258156962892835  0.2172033470815298   T   T   T
  0.4031077012118308  0.9252975318080898  0.2116239595054322   T   T   T
  0.9040526428598786  0.4244195007440224  0.2206614148569890   T   T   T
  0.9014240380724262  0.9223121449850303  0.2156386449850598   T   T   T
  0.9543865456946931  0.4870942635229892  0.3836794005467193   T   T   T
  0.2915118236031923  0.4570594422328785  0.4018985871919272   T   T   T
  0.0850549284081307  0.6721003596713494  0.4323773111325910   T   T   T
  0.5461982637683038  0.3711605628587757  0.3902876135321496   T   T   T
  0.5745384902218427  0.5255890062607166  0.3340851620487310   T   T   T
  0.6227252628791612  0.1320044810562377  0.3562992627812568   T   T   T
  0.3866853281878636  0.9266355233809491  0.4202468766090557   T   T   T
  0.7985554618552840  0.5300145614152408  0.4589334448331094   T   T   T
  0.4190569034306834  0.1722432263869958  0.3065428526617457   T   T   T
  0.1474487141840505  0.9388134470045294  0.3252389295168956   T   T   T
  0.4382883342166905  0.4424923048426563  0.5059597510576762   T   T   T
  0.3311882423541999  0.0061967799998321  0.3360215856748775   T   T   T
  0.8462924827941707  0.3527220324454099  0.3295431488202769   T   T   T
  0.6090825746590161  0.7941122646149035  0.4640927843610643   T   T   T
  0.6871432573691341  0.3677411098681871  0.4610847764197333   T   T   T
  0.5414779203292452  0.0607766692432733  0.4322084923322334   T   T   T
  0.8673176442792287  0.1020504075738143  0.3239049122346783   T   T   T
  0.9868035773691052  0.6975133885694346  0.3499554491807598   T   T   T
  0.2973142014147155  0.6942721904365189  0.4636457559598654   T   T   T
  0.1485712207545831  0.0853466240150714  0.4541870949365972   T   T   T
  0.2347620387274436  0.4160178992838052  0.3205604983588381   T   T   T
  0.3461792528277898  0.2942470736957016  0.4699968248816830   T   T   T
  0.3543630358550078  0.7305577217014093  0.3789501458664349   T   T   T
  0.0907230653135832  0.3382856900112830  0.4580828806959884   T   T   T
  0.7551302609437411  0.6865481365588403  0.3111944268494166   T   T   T
  0.5338335286201614  0.7979171001533993  0.3050143415598658   T   T   T
  0.0660140402251617  0.3821801297211657  0.4284122328057547   T   T   T
  0.1304966186603982  0.7171470986796356  0.4446660426272622   T   T   T
  0.1894444062417018  0.8550550334328996  0.3420188508474784   T   T   T
  0.5602303193946115  0.4595812203344796  0.3519875473162493   T   T   T
  0.6379674489695224  0.3637047587819625  0.4338330323293061   T   T   T
  0.3074772554042715  0.3896908168292200  0.4259136266933584   T   T   T
  0.7576546865997126  0.4725562320663851  0.4601708469996622   T   T   T
  0.4821520041813561  0.0291888219669045  0.4216792491290460   T   T   T
  0.2132768643476948  0.5427966874013513  0.4134421246189054   T   T   T
  0.2487324384562364  0.4374585813633698  0.3519252281283453   T   T   T
  0.7080358990516842  0.1086925525696088  0.3418255538306167   T   T   T
  0.3282523002926970  0.6949183923175525  0.4324817381395000   T   T   T
  0.0387874126552580  0.7155265384225525  0.4043644923722202   T   T   T
  0.8807016055985574  0.5208840061307973  0.4055907522882037   T   T   T
  0.3769049853735877  0.1200263157327801  0.3158169965134990   T   T   T
  0.9737551971868186  0.6220799729422635  0.3584509300137408   T   T   T
  0.0886152266423303  0.0823775152331825  0.4322433969231174   T   T   T
  0.1968163276430340  0.4980004878854766  0.3034512938139982   T   T   T
  0.5297706814799819  0.4133809673264885  0.4964115837019640   T   T   T
  0.4336118583102283  0.6650554618111523  0.3619893955105313   T   T   T
  0.8621653868020553  0.0915784657780961  0.2915556221150111   T   T   T
  0.4471850527329887  0.4140918046995101  0.3961261611426175   T   T   T
  0.7499569268470009  0.4227143882743560  0.3302129975341287   T   T   T
  0.6478678251533521  0.8508568238016458  0.4601809424984732   T   T   T
  0.7546253772768222  0.2766170156403775  0.4676453869502118   T   T   T
  0.5420661632611148  0.5278951937568293  0.3037722717645058   T   T   T
  0.5786896810072640  0.0790387494927371  0.4051105180650382   T   T   T
  0.2512611367321338 -0.0038941647276474  0.3298413623265765   T   T   T
  0.3856303384352710  0.5318779599287996  0.4926410777318332   T   T   T
  0.1245451270967281  0.1820167781843853  0.4556083494837309   T   T   T
  0.1769672422842575  0.3311756969444014  0.4662451287459486   T   T   T
 -0.0884083707922165  0.7500924407013887  0.3303822951573424   T   T   T
  0.5536138125897642  0.1432887100622300  0.3335124238767736   T   T   T
  0.6815756831498148  0.7000027694081723  0.4642455764422794   T   T   T
  0.5738007359069328  0.2809718512126896  0.3775105445579974   T   T   T
  0.3478967965486040 -0.0099983957216224  0.3685709078525662   T   T   T
  0.3832593337191270  0.3433999266085513  0.4870314298690767   T   T   T
  0.4224931452013748  0.2080828960103201  0.4601942535891889   T   T   T
  0.3048493390404541  0.7629406418443095  0.4796959094248562   T   T   T
  0.3480740098692532  0.2690637966868611  0.3097201210950404   T   T   T
  0.3748420037576243  0.7986890172284711  0.3900943363150670   T   T   T
  0.9297154353924418  0.4402323506855899  0.3616999655686520   T   T   T
  0.4669063626681519  0.8698345724553999  0.4396625641055412   T   T   T
  0.8849882870896812  0.4802486838572925  0.4738912331898222   T   T   T
  0.8757276611465884  0.3604366723001923  0.2995140242444022   T   T   T
  0.0499357457470676  0.9851097478070868  0.3290537870486681   T   T   T
  0.8577446104356626  0.1921728103326028  0.3269164519484979   T   T   T
  0.3028442450167372  0.9831109651808403  0.4380016547492739   T   T   T
  0.4520248844414517  0.8808771137718463  0.3179767055806287   T   T   T
  0.6352249171597619  0.8331477352373227  0.3542291448364507   T   T   T
  0.6461511006498668  0.7718310383312993  0.3245648833784374   T   T   T
 
  0.00000000E+00  0.00000000E+00  0.00000000E+00
  0.00000000E+00  0.00000000E+00  0.00000000E+00
  0.00000000E+00  0.00000000E+00  0.00000000E+00
  0.00000000E+00  0.00000000E+00  0.00000000E+00
  0.00000000E+00  0.00000000E+00  0.00000000E+00
  0.00000000E+00  0.00000000E+00  0.00000000E+00
  0.00000000E+00  0.00000000E+00  0.00000000E+00
  0.00000000E+00  0.00000000E+00  0.00000000E+00
  0.00000000E+00  0.00000000E+00  0.00000000E+00
  0.00000000E+00  0.00000000E+00  0.00000000E+00
  0.00000000E+00  0.00000000E+00  0.00000000E+00
  0.00000000E+00  0.00000000E+00  0.00000000E+00
  0.00000000E+00  0.00000000E+00  0.00000000E+00
  0.00000000E+00  0.00000000E+00  0.00000000E+00
  0.00000000E+00  0.00000000E+00  0.00000000E+00
  0.00000000E+00  0.00000000E+00  0.00000000E+00
  0.00000000E+00  0.00000000E+00  0.00000000E+00
  0.00000000E+00  0.00000000E+00  0.00000000E+00
  0.00000000E+00  0.00000000E+00  0.00000000E+00
  0.00000000E+00  0.00000000E+00  0.00000000E+00
  0.00000000E+00  0.00000000E+00  0.00000000E+00
  0.00000000E+00  0.00000000E+00  0.00000000E+00
  0.00000000E+00  0.00000000E+00  0.00000000E+00
  0.00000000E+00  0.00000000E+00  0.00000000E+00
  0.00000000E+00  0.00000000E+00  0.00000000E+00
  0.00000000E+00  0.00000000E+00  0.00000000E+00
  0.00000000E+00  0.00000000E+00  0.00000000E+00
  0.00000000E+00  0.00000000E+00  0.00000000E+00
  0.00000000E+00  0.00000000E+00  0.00000000E+00
  0.00000000E+00  0.00000000E+00  0.00000000E+00
  0.00000000E+00  0.00000000E+00  0.00000000E+00
  0.00000000E+00  0.00000000E+00  0.00000000E+00
  0.00000000E+00  0.00000000E+00  0.00000000E+00
  0.00000000E+00  0.00000000E+00  0.00000000E+00
  0.00000000E+00  0.00000000E+00  0.00000000E+00
  0.00000000E+00  0.00000000E+00  0.00000000E+00
  0.00000000E+00  0.00000000E+00  0.00000000E+00
  0.00000000E+00  0.00000000E+00  0.00000000E+00
  0.00000000E+00  0.00000000E+00  0.00000000E+00
  0.00000000E+00  0.00000000E+00  0.00000000E+00
  0.00000000E+00  0.00000000E+00  0.00000000E+00
  0.00000000E+00  0.00000000E+00  0.00000000E+00
  0.00000000E+00  0.00000000E+00  0.00000000E+00
  0.00000000E+00  0.00000000E+00  0.00000000E+00
  0.00000000E+00  0.00000000E+00  0.00000000E+00
  0.00000000E+00  0.00000000E+00  0.00000000E+00
  0.00000000E+00  0.00000000E+00  0.00000000E+00
  0.00000000E+00  0.00000000E+00  0.00000000E+00
  0.00000000E+00  0.00000000E+00  0.00000000E+00
  0.00000000E+00  0.00000000E+00  0.00000000E+00
  0.00000000E+00  0.00000000E+00  0.00000000E+00
  0.00000000E+00  0.00000000E+00  0.00000000E+00
  0.00000000E+00  0.00000000E+00  0.00000000E+00
  0.00000000E+00  0.00000000E+00  0.00000000E+00
  0.00000000E+00  0.00000000E+00  0.00000000E+00
  0.00000000E+00  0.00000000E+00  0.00000000E+00
  0.00000000E+00  0.00000000E+00  0.00000000E+00
  0.00000000E+00  0.00000000E+00  0.00000000E+00
  0.00000000E+00  0.00000000E+00  0.00000000E+00
  0.00000000E+00  0.00000000E+00  0.00000000E+00
  0.00000000E+00  0.00000000E+00  0.00000000E+00
  0.00000000E+00  0.00000000E+00  0.00000000E+00
  0.00000000E+00  0.00000000E+00  0.00000000E+00
  0.00000000E+00  0.00000000E+00  0.00000000E+00
  0.00000000E+00  0.00000000E+00  0.00000000E+00
  0.00000000E+00  0.00000000E+00  0.00000000E+00
  0.00000000E+00  0.00000000E+00  0.00000000E+00
  0.00000000E+00  0.00000000E+00  0.00000000E+00
  0.00000000E+00  0.00000000E+00  0.00000000E+00
  0.00000000E+00  0.00000000E+00  0.00000000E+00
  0.00000000E+00  0.00000000E+00  0.00000000E+00
  0.00000000E+00  0.00000000E+00  0.00000000E+00
  0.00000000E+00  0.00000000E+00  0.00000000E+00
  0.00000000E+00  0.00000000E+00  0.00000000E+00
  0.00000000E+00  0.00000000E+00  0.00000000E+00
  0.00000000E+00  0.00000000E+00  0.00000000E+00
  0.00000000E+00  0.00000000E+00  0.00000000E+00
  0.00000000E+00  0.00000000E+00  0.00000000E+00
  0.00000000E+00  0.00000000E+00  0.00000000E+00
  0.00000000E+00  0.00000000E+00  0.00000000E+00
  0.00000000E+00  0.00000000E+00  0.00000000E+00
  0.00000000E+00  0.00000000E+00  0.00000000E+00
  0.00000000E+00  0.00000000E+00  0.00000000E+00
  0.00000000E+00  0.00000000E+00  0.00000000E+00
  0.00000000E+00  0.00000000E+00  0.00000000E+00
  0.00000000E+00  0.00000000E+00  0.00000000E+00
  0.00000000E+00  0.00000000E+00  0.00000000E+00
  0.00000000E+00  0.00000000E+00  0.00000000E+00
  0.00000000E+00  0.00000000E+00  0.00000000E+00
  0.00000000E+00  0.00000000E+00  0.00000000E+00
  0.00000000E+00  0.00000000E+00  0.00000000E+00
  0.00000000E+00  0.00000000E+00  0.00000000E+00
  0.00000000E+00  0.00000000E+00  0.00000000E+00
  0.00000000E+00  0.00000000E+00  0.00000000E+00
  0.00000000E+00  0.00000000E+00  0.00000000E+00
  0.00000000E+00  0.00000000E+00  0.00000000E+00
  0.00000000E+00  0.00000000E+00  0.00000000E+00
  0.00000000E+00  0.00000000E+00  0.00000000E+00
  0.00000000E+00  0.00000000E+00  0.00000000E+00
  0.00000000E+00  0.00000000E+00  0.00000000E+00
  0.00000000E+00  0.00000000E+00  0.00000000E+00
  0.00000000E+00  0.00000000E+00  0.00000000E+00
  0.00000000E+00  0.00000000E+00  0.00000000E+00
  0.00000000E+00  0.00000000E+00  0.00000000E+00
  0.00000000E+00  0.00000000E+00  0.00000000E+00
  0.00000000E+00  0.00000000E+00  0.00000000E+00
  0.00000000E+00  0.00000000E+00  0.00000000E+00
  0.00000000E+00  0.00000000E+00  0.00000000E+00
  0.00000000E+00  0.00000000E+00  0.00000000E+00
  0.00000000E+00  0.00000000E+00  0.00000000E+00
  0.00000000E+00  0.00000000E+00  0.00000000E+00
  0.00000000E+00  0.00000000E+00  0.00000000E+00
  0.00000000E+00  0.00000000E+00  0.00000000E+00
  0.00000000E+00  0.00000000E+00  0.00000000E+00
  0.00000000E+00  0.00000000E+00  0.00000000E+00
  0.00000000E+00  0.00000000E+00  0.00000000E+00
  0.00000000E+00  0.00000000E+00  0.00000000E+00
  0.00000000E+00  0.00000000E+00  0.00000000E+00
  0.00000000E+00  0.00000000E+00  0.00000000E+00
  0.00000000E+00  0.00000000E+00  0.00000000E+00
  0.00000000E+00  0.00000000E+00  0.00000000E+00
  0.00000000E+00  0.00000000E+00  0.00000000E+00
  0.00000000E+00  0.00000000E+00  0.00000000E+00
  0.00000000E+00  0.00000000E+00  0.00000000E+00
  0.00000000E+00  0.00000000E+00  0.00000000E+00
