# Supplementary material for: Electrochemically mediated disproportionation for selective formaldehyde upcycling in acid
Source: Nat Commun. 2026 Mar 18;17:4120. doi: 10.1038/s41467-026-70739-y (PMC13150010; doi:10.1038/s41467-026-70739-y)
Supplement: Supplementary file 3 — Supplementary Data 1–4 [file 41467_2026_70739_MOESM3_ESM.zip › 4.OHCHO/3.Pd/CONTCAR]

POSCAR file written by OVITO Basic 3.10.
   1.00000000000000     
    11.0052738189999992    0.0000000000000000    0.0000000000000000
     5.5026362749000004    9.5308470692000000    0.0000000000000000
     0.0000000000000000    0.0000000000000000   30.0000000000000000
   Pd   O    H    C 
    48    26    50     1
Selective dynamics
Direct
  0.0000000000000000  0.0000000000000000  0.0400948790000015   F   F   F
  0.0000000000000000  0.4999999699999975  0.0400948790000015   F   F   F
  0.5000000000000000  0.0000000000000000  0.0400948790000015   F   F   F
  0.5000000000000000  0.4999999699999975  0.0400948790000015   F   F   F
  0.0000000000000000  0.2499999850000023  0.0400948790000015   F   F   F
  0.0000000000000000  0.7500000000000000  0.0400948790000015   F   F   F
  0.5000000000000000  0.2499999850000023  0.0400948790000015   F   F   F
  0.4999999699999975  0.7500000000000000  0.0400948790000015   F   F   F
  0.2500000000000000  0.0000000000000000  0.0400948790000015   F   F   F
  0.2500000000000000  0.4999999699999975  0.0400948790000015   F   F   F
  0.7499999400000021  0.0000000000000000  0.0400948790000015   F   F   F
  0.7500000599999979  0.4999999699999975  0.0400948790000015   F   F   F
  0.2500000000000000  0.2499999850000023  0.0400948790000015   F   F   F
  0.2500000300000025  0.7500000000000000  0.0400948790000015   F   F   F
  0.7500000599999979  0.2499999850000023  0.0400948790000015   F   F   F
  0.7500000000000000  0.7500000000000000  0.0400948790000015   F   F   F
  0.3413772726119195  0.3340288982081977  0.1180531996774964   T   T   T
  0.3413872334167900  0.8333644022256768  0.1189335543727124   T   T   T
  0.8406969668556971  0.3340612052359808  0.1171549341843408   T   T   T
  0.8400834905182083  0.8343652212949892  0.1172612556108743   T   T   T
  0.3424750973538914  0.0814652853444549  0.1185102140189142   T   T   T
  0.3415835348156116  0.5832396207073333  0.1176674569681570   T   T   T
  0.8399903109056129  0.0835872034559534  0.1171997932309775   T   T   T
  0.8412612309430408  0.5833680515517595  0.1176752283445386   T   T   T
  0.0915265495201212  0.3332202137534669  0.1169601240670323   T   T   T
  0.0907903946073286  0.8328940469263001  0.1178888893865883   T   T   T
  0.5908079247078970  0.3340620002134047  0.1176453522131131   T   T   T
  0.5902810884662556  0.8341369111351137  0.1184322835463756   T   T   T
  0.0915123102483439  0.0835359960326691  0.1175953322273358   T   T   T
  0.0914341009188771  0.5835420937467074  0.1172632121649212   T   T   T
  0.5907137476661819  0.0832815026378306  0.1188329474655056   T   T   T
  0.5901997537137431  0.5837942130402043  0.1183047925294977   T   T   T
  0.1786502324130207  0.1694958700364205  0.1940917898564170   T   T   T
  0.1813925249146897  0.6657110763891195  0.1952942752679944   T   T   T
  0.6833470420362733  0.1667484210727609  0.1954715551760173   T   T   T
  0.6847776888996924  0.6653312281243527  0.1970231546017813   T   T   T
  0.1793598741470487  0.4193411744948318  0.1946868009548419   T   T   T
  0.1807404843222436  0.9167886199183813  0.1975750124948758   T   T   T
  0.6816832852420600  0.4149516522062624  0.1955800711759413   T   T   T
  0.6832691910311033  0.9177523244163734  0.1954044874756501   T   T   T
  0.4316160472093567  0.1684829142530737  0.1981485082265778   T   T   T
  0.4319322988541223  0.6648322483201019  0.1955334317467023   T   T   T
  0.9290376604623282  0.1692835627235100  0.1937568247575752   T   T   T
  0.9331477596682036  0.6670602286976367  0.1943520594789667   T   T   T
  0.4316873477617814  0.4192684707242774  0.1953734075463778   T   T   T
  0.4313942736264651  0.9172822049567384  0.1957910076219207   T   T   T
  0.9331707553320796  0.4155303133428683  0.1942829728531971   T   T   T
  0.9299008576557189  0.9165122993306390  0.1946379771502806   T   T   T
  0.9907899658274285  0.4824251213156088  0.3713615896363376   T   T   T
  0.2490921350679685  0.4518066095847277  0.3942489979548336   T   T   T
  0.1309999906771157  0.8118279066763624  0.4256333995617171   T   T   T
  0.6424010991945374  0.3254199094271270  0.3771931366903593   T   T   T
  0.4857382647147600  0.5489535530107434  0.3248415665164466   T   T   T
  0.6214342941175842  0.1202695593851081  0.3298482135989953   T   T   T
  0.3040261155983054  0.0195976107339915  0.3833730524792349   T   T   T
  0.6655004587997223  0.6414227996164747  0.4153107354928773   T   T   T
  0.4034369441635550  0.1979752187870705  0.2713160230189264   T   T   T
  0.1451270612046105  0.9491133211220835  0.2707075480677190   T   T   T
  0.5507299972483075  0.4124826993445563  0.4627508881863152   T   T   T
  0.1994590959451532  0.1509156685169158  0.3045453127453302   T   T   T
  0.9102961846579440  0.3096452847511179  0.2947219682326659   T   T   T
  0.8240156782107347  0.7558517348642005  0.3826023005516835   T   T   T
  0.8591117149359766  0.3502588725649377  0.4130333102330037   T   T   T
  0.5552110696424402  0.0149390625904349  0.3991460332015902   T   T   T
  0.8676784309923944  0.0796077009231381  0.2934649365634108   T   T   T
  0.0332581984637553  0.6449713562752271  0.2971572307639064   T   T   T
  0.4206976369308833  0.6943042870419441  0.4447559932159370   T   T   T
  0.0835782667825939  0.0977001609105507  0.4410376283742008   T   T   T
  0.3094764330010242  0.4488185028276251  0.3059768944831132   T   T   T
  0.4169399938024185  0.2512072748433428  0.4513294325761567   T   T   T
  0.3282839932551228  0.8062848504015792  0.3346539298435123   T   T   T
  0.1326174155787825  0.3173565844019361  0.4751669910330590   T   T   T
  0.7257874919934127  0.6413042749374495  0.2703507256957565   T   T   T
  0.5020848682705548  0.8089385181357979  0.2820825376911787   T   T   T
  0.0843466670231135  0.4533620027644652  0.3841698689252016   T   T   T
  0.2333622229673807  0.7708189215571859  0.4226792462976462   T   T   T
  0.2072299329584426  0.8746991873809389  0.2921127724090499   T   T   T
  0.5467136543242350  0.4720880226930236  0.3458395312162003   T   T   T
  0.7998315693376531  0.3239214707335680  0.3953259940272645   T   T   T
  0.3104928245916288  0.3754744783390379  0.4159305803509850   T   T   T
  0.6400416729152003  0.9248805672414407  0.4054220790412315   T   T   T
  0.3943399032251053  0.0159133181081446  0.3898464416259941   T   T   T
  0.2185315633061652  0.5405524252081424  0.4096455474196219   T   T   T
  0.2978076780015892  0.4405827470679812  0.3386478980970186   T   T   T
  0.7140709495827059  0.0918503355018082  0.3158013033074291   T   T   T
  0.5105255126463086  0.6861209779732930  0.4325792020504893   T   T   T
  0.0946766067337901  0.8189994832952017  0.3955467451946718   T   T   T
  0.7116044600393734  0.6941908415574347  0.4052354840708560   T   T   T
  0.3285240299131287  0.1759634614945418  0.2801389944727458   T   T   T
  0.0148628733205558  0.6706064430872185  0.2649505456566335   T   T   T
  0.0793197278911000  0.0104189589921122  0.4411638445019846   T   T   T
  0.2131392826869913  0.5224586203138932  0.2965545044517461   T   T   T
  0.6417760542741563  0.3907253050356424  0.4747060730875807   T   T   T
  0.3908126877926944  0.6983626748345380  0.3383647779504595   T   T   T
  0.8382281265426511  0.0837490461186170  0.2615056912121725   T   T   T
  0.5974018142494114  0.3470589471060176  0.4070046638896573   T   T   T
  0.8495187660497474  0.4081022525528579  0.3028924481327306   T   T   T
  0.8285110862964626  0.7921502944603147  0.3533475506473223   T   T   T
  0.9371854217413648  0.2605499073926801  0.4251379209820953   T   T   T
  0.4262324527061312  0.5155374641103403  0.3103775274537369   T   T   T
  0.5827964008693517  0.0498904762648200  0.3720458037187036   T   T   T
  0.1883136955507528  0.0783395890777784  0.2879951876869699   T   T   T
  0.4965867777002150  0.5169049932282963  0.4591440317950751   T   T   T
  0.1228187465382838  0.2338261577054536  0.4752110682416937   T   T   T
  0.2337563508991134  0.2817732322023440  0.4743017180969794   T   T   T
 -0.0035159690208116  0.5811866758530587  0.3017738616897817   T   T   T
  0.5524810403804079  0.1396136668043082  0.3053968379435678   T   T   T
  0.8953040776154522  0.6523230607172754  0.3801456190705302   T   T   T
  0.6256254000138716  0.2546815583316978  0.3621302517950105   T   T   T
  0.1014203852113480  0.2311796700610836  0.3046493157697797   T   T   T
  0.4744866401522351  0.2889814754797243  0.4634481801247709   T   T   T
  0.4805874103578359  0.1596728159069392  0.4369010074704880   T   T   T
  0.3978375873007481  0.7534979836921321  0.4711103872546323   T   T   T
  0.3628423115759970  0.3004455603517267  0.2800309222027301   T   T   T
  0.3245858325373996  0.8655090942943772  0.3604229677078377   T   T   T
  0.9545970974669313  0.4268539326866309  0.3867489411239609   T   T   T
  0.2644637792953194  0.0786890477286848  0.3559472545963323   T   T   T
  0.7405445039108560  0.5434903900047672  0.4200348453498452   T   T   T
  0.9099290425499447  0.3128510979937713  0.2611850721388639   T   T   T
  0.0453311060910713  0.9825064611200277  0.2792907678375761   T   T   T
  0.8634258526506982  0.1713849877605723  0.2978996735937501   T   T   T
  0.1642744001658415  0.0756346087889057  0.4210545663318673   T   T   T
  0.4231196528641977  0.8206110519883695  0.3051243302239049   T   T   T
  0.6365360549236010  0.6855324901989032  0.3316369059485343   T   T   T
  0.6244969508645676  0.7094668144106665  0.2956340457832988   T   T   T
 
  0.00000000E+00  0.00000000E+00  0.00000000E+00
  0.00000000E+00  0.00000000E+00  0.00000000E+00
  0.00000000E+00  0.00000000E+00  0.00000000E+00
  0.00000000E+00  0.00000000E+00  0.00000000E+00
  0.00000000E+00  0.00000000E+00  0.00000000E+00
  0.00000000E+00  0.00000000E+00  0.00000000E+00
  0.00000000E+00  0.00000000E+00  0.00000000E+00
  0.00000000E+00  0.00000000E+00  0.00000000E+00
  0.00000000E+00  0.00000000E+00  0.00000000E+00
  0.00000000E+00  0.00000000E+00  0.00000000E+00
  0.00000000E+00  0.00000000E+00  0.00000000E+00
  0.00000000E+00  0.00000000E+00  0.00000000E+00
  0.00000000E+00  0.00000000E+00  0.00000000E+00
  0.00000000E+00  0.00000000E+00  0.00000000E+00
  0.00000000E+00  0.00000000E+00  0.00000000E+00
  0.00000000E+00  0.00000000E+00  0.00000000E+00
  0.00000000E+00  0.00000000E+00  0.00000000E+00
  0.00000000E+00  0.00000000E+00  0.00000000E+00
  0.00000000E+00  0.00000000E+00  0.00000000E+00
  0.00000000E+00  0.00000000E+00  0.00000000E+00
  0.00000000E+00  0.00000000E+00  0.00000000E+00
  0.00000000E+00  0.00000000E+00  0.00000000E+00
  0.00000000E+00  0.00000000E+00  0.00000000E+00
  0.00000000E+00  0.00000000E+00  0.00000000E+00
  0.00000000E+00  0.00000000E+00  0.00000000E+00
  0.00000000E+00  0.00000000E+00  0.00000000E+00
  0.00000000E+00  0.00000000E+00  0.00000000E+00
  0.00000000E+00  0.00000000E+00  0.00000000E+00
  0.00000000E+00  0.00000000E+00  0.00000000E+00
  0.00000000E+00  0.00000000E+00  0.00000000E+00
  0.00000000E+00  0.00000000E+00  0.00000000E+00
  0.00000000E+00  0.00000000E+00  0.00000000E+00
  0.00000000E+00  0.00000000E+00  0.00000000E+00
  0.00000000E+00  0.00000000E+00  0.00000000E+00
  0.00000000E+00  0.00000000E+00  0.00000000E+00
  0.00000000E+00  0.00000000E+00  0.00000000E+00
  0.00000000E+00  0.00000000E+00  0.00000000E+00
  0.00000000E+00  0.00000000E+00  0.00000000E+00
  0.00000000E+00  0.00000000E+00  0.00000000E+00
  0.00000000E+00  0.00000000E+00  0.00000000E+00
  0.00000000E+00  0.00000000E+00  0.00000000E+00
  0.00000000E+00  0.00000000E+00  0.00000000E+00
  0.00000000E+00  0.00000000E+00  0.00000000E+00
  0.00000000E+00  0.00000000E+00  0.00000000E+00
  0.00000000E+00  0.00000000E+00  0.00000000E+00
  0.00000000E+00  0.00000000E+00  0.00000000E+00
  0.00000000E+00  0.00000000E+00  0.00000000E+00
  0.00000000E+00  0.00000000E+00  0.00000000E+00
  0.00000000E+00  0.00000000E+00  0.00000000E+00
  0.00000000E+00  0.00000000E+00  0.00000000E+00
  0.00000000E+00  0.00000000E+00  0.00000000E+00
  0.00000000E+00  0.00000000E+00  0.00000000E+00
  0.00000000E+00  0.00000000E+00  0.00000000E+00
  0.00000000E+00  0.00000000E+00  0.00000000E+00
  0.00000000E+00  0.00000000E+00  0.00000000E+00
  0.00000000E+00  0.00000000E+00  0.00000000E+00
  0.00000000E+00  0.00000000E+00  0.00000000E+00
  0.00000000E+00  0.00000000E+00  0.00000000E+00
  0.00000000E+00  0.00000000E+00  0.00000000E+00
  0.00000000E+00  0.00000000E+00  0.00000000E+00
  0.00000000E+00  0.00000000E+00  0.00000000E+00
  0.00000000E+00  0.00000000E+00  0.00000000E+00
  0.00000000E+00  0.00000000E+00  0.00000000E+00
  0.00000000E+00  0.00000000E+00  0.00000000E+00
  0.00000000E+00  0.00000000E+00  0.00000000E+00
  0.00000000E+00  0.00000000E+00  0.00000000E+00
  0.00000000E+00  0.00000000E+00  0.00000000E+00
  0.00000000E+00  0.00000000E+00  0.00000000E+00
  0.00000000E+00  0.00000000E+00  0.00000000E+00
  0.00000000E+00  0.00000000E+00  0.00000000E+00
  0.00000000E+00  0.00000000E+00  0.00000000E+00
  0.00000000E+00  0.00000000E+00  0.00000000E+00
  0.00000000E+00  0.00000000E+00  0.00000000E+00
  0.00000000E+00  0.00000000E+00  0.00000000E+00
  0.00000000E+00  0.00000000E+00  0.00000000E+00
  0.00000000E+00  0.00000000E+00  0.00000000E+00
  0.00000000E+00  0.00000000E+00  0.00000000E+00
  0.00000000E+00  0.00000000E+00  0.00000000E+00
  0.00000000E+00  0.00000000E+00  0.00000000E+00
  0.00000000E+00  0.00000000E+00  0.00000000E+00
  0.00000000E+00  0.00000000E+00  0.00000000E+00
  0.00000000E+00  0.00000000E+00  0.00000000E+00
  0.00000000E+00  0.00000000E+00  0.00000000E+00
  0.00000000E+00  0.00000000E+00  0.00000000E+00
  0.00000000E+00  0.00000000E+00  0.00000000E+00
  0.00000000E+00  0.00000000E+00  0.00000000E+00
  0.00000000E+00  0.00000000E+00  0.00000000E+00
  0.00000000E+00  0.00000000E+00  0.00000000E+00
  0.00000000E+00  0.00000000E+00  0.00000000E+00
  0.00000000E+00  0.00000000E+00  0.00000000E+00
  0.00000000E+00  0.00000000E+00  0.00000000E+00
  0.00000000E+00  0.00000000E+00  0.00000000E+00
  0.00000000E+00  0.00000000E+00  0.00000000E+00
  0.00000000E+00  0.00000000E+00  0.00000000E+00
  0.00000000E+00  0.00000000E+00  0.00000000E+00
  0.00000000E+00  0.00000000E+00  0.00000000E+00
  0.00000000E+00  0.00000000E+00  0.00000000E+00
  0.00000000E+00  0.00000000E+00  0.00000000E+00
  0.00000000E+00  0.00000000E+00  0.00000000E+00
  0.00000000E+00  0.00000000E+00  0.00000000E+00
  0.00000000E+00  0.00000000E+00  0.00000000E+00
  0.00000000E+00  0.00000000E+00  0.00000000E+00
  0.00000000E+00  0.00000000E+00  0.00000000E+00
  0.00000000E+00  0.00000000E+00  0.00000000E+00
  0.00000000E+00  0.00000000E+00  0.00000000E+00
  0.00000000E+00  0.00000000E+00  0.00000000E+00
  0.00000000E+00  0.00000000E+00  0.00000000E+00
  0.00000000E+00  0.00000000E+00  0.00000000E+00
  0.00000000E+00  0.00000000E+00  0.00000000E+00
  0.00000000E+00  0.00000000E+00  0.00000000E+00
  0.00000000E+00  0.00000000E+00  0.00000000E+00
  0.00000000E+00  0.00000000E+00  0.00000000E+00
  0.00000000E+00  0.00000000E+00  0.00000000E+00
  0.00000000E+00  0.00000000E+00  0.00000000E+00
  0.00000000E+00  0.00000000E+00  0.00000000E+00
  0.00000000E+00  0.00000000E+00  0.00000000E+00
  0.00000000E+00  0.00000000E+00  0.00000000E+00
  0.00000000E+00  0.00000000E+00  0.00000000E+00
  0.00000000E+00  0.00000000E+00  0.00000000E+00
  0.00000000E+00  0.00000000E+00  0.00000000E+00
  0.00000000E+00  0.00000000E+00  0.00000000E+00
  0.00000000E+00  0.00000000E+00  0.00000000E+00
  0.00000000E+00  0.00000000E+00  0.00000000E+00
  0.00000000E+00  0.00000000E+00  0.00000000E+00
  0.00000000E+00  0.00000000E+00  0.00000000E+00
