# Supplementary material for: Electrochemically mediated disproportionation for selective formaldehyde upcycling in acid
Source: Nat Commun. 2026 Mar 18;17:4120. doi: 10.1038/s41467-026-70739-y (PMC13150010; doi:10.1038/s41467-026-70739-y)
Supplement: Supplementary file 3 — Supplementary Data 1–4 [file 41467_2026_70739_MOESM3_ESM.zip › 4.OHCHO/4.Pt/CONTCAR]

POSCAR file written by OVITO Basic 3.10.
   1.00000000000000     
    11.1006669997999996    0.0000000000000000    0.0000000000000000
     5.5503328599000001    9.6134599903000009    0.0000000000000000
     0.0000000000000000    0.0000000000000000   30.0000000000000000
   Pt   O    H    C 
    48    26    50     1
Selective dynamics
Direct
  0.0000000000000000  0.0000000000000000  0.0395756289999980   F   F   F
  0.0000000000000000  0.4999999699999975  0.0395756289999980   F   F   F
  0.5000000000000000  0.0000000000000000  0.0395756289999980   F   F   F
  0.4999999699999975  0.4999999699999975  0.0395756289999980   F   F   F
  0.0000000000000000  0.2499999850000023  0.0395756289999980   F   F   F
  0.0000000000000000  0.7500000000000000  0.0395756289999980   F   F   F
  0.5000000000000000  0.2499999850000023  0.0395756289999980   F   F   F
  0.5000000000000000  0.7500000000000000  0.0395756289999980   F   F   F
  0.2500000000000000  0.0000000000000000  0.0395756289999980   F   F   F
  0.2500000000000000  0.4999999699999975  0.0395756289999980   F   F   F
  0.7500000000000000  0.0000000000000000  0.0395756289999980   F   F   F
  0.7500000599999979  0.4999999699999975  0.0395756289999980   F   F   F
  0.2499999850000023  0.2499999850000023  0.0395756289999980   F   F   F
  0.2500000000000000  0.7500000000000000  0.0395756289999980   F   F   F
  0.7500000000000000  0.2499999850000023  0.0395756289999980   F   F   F
  0.7500000000000000  0.7500000000000000  0.0395756289999980   F   F   F
  0.3343837792015110  0.3303462490625673  0.1199818421196421   T   T   T
  0.3340859813818134  0.8303633278390541  0.1192218640381511   T   T   T
  0.8341193366374028  0.3305744969370899  0.1194868397680095   T   T   T
  0.8339703101953566  0.8308135289483426  0.1195808420753827   T   T   T
  0.3344827528289654  0.0803213475845690  0.1199504781133214   T   T   T
  0.3337440415125519  0.5807595466426090  0.1192819510184455   T   T   T
  0.8341507945687577  0.0803732389747062  0.1195909388997630   T   T   T
  0.8345519009017522  0.5802843129380547  0.1191015160652842   T   T   T
  0.0843518568523776  0.3304385031950030  0.1193149788574094   T   T   T
  0.0839397964424332  0.8305278713410069  0.1192603533672565   T   T   T
  0.5840231133806919  0.3301733006338772  0.1196033845734353   T   T   T
  0.5842471002735160  0.8307056246855942  0.1192455878726058   T   T   T
  0.0838232389854961  0.0804618476093254  0.1193617252806521   T   T   T
  0.0841839223577726  0.5810971592631036  0.1191520959866847   T   T   T
  0.5837852876433893  0.0801577496305430  0.1207585898103209   T   T   T
  0.5840961416794933  0.5802364645143969  0.1191946084427349   T   T   T
  0.1619131960441119  0.1671644544333231  0.1991028086667346   T   T   T
  0.1647353509122387  0.6669992994445493  0.1997513848303102   T   T   T
  0.6655938432667942  0.1672871124950133  0.1997927754794099   T   T   T
  0.6654708814496477  0.6648946834387157  0.1982691417275005   T   T   T
  0.1621180915132669  0.4185656277241512  0.1984985884650927   T   T   T
  0.1638700306557888  0.9165331040475991  0.1990934420161547   T   T   T
  0.6651397131748441  0.4161369562790565  0.1998922411056696   T   T   T
  0.6656676513476278  0.9161265758619058  0.1999953683956923   T   T   T
  0.4125246479608865  0.1687273187017022  0.2021071403480313   T   T   T
  0.4150737128317409  0.6658484439378036  0.1991962069874570   T   T   T
  0.9143804802920513  0.1668167947290256  0.2000074477507304   T   T   T
  0.9149638029341314  0.6661753336000698  0.1989785625265897   T   T   T
  0.4147763535576973  0.4182776032195382  0.1992827106415337   T   T   T
  0.4135620234511386  0.9161104660424026  0.1983195379027097   T   T   T
  0.9141540803033187  0.4163983791183953  0.1996565242946339   T   T   T
  0.9153510454696686  0.9163460953401961  0.1995257521041084   T   T   T
  0.8843633774435208  0.4519254743101793  0.4175417750947989   T   T   T
  0.3045468719989289  0.5018287833899736  0.3824142375246758   T   T   T
  0.1438684357286743  0.7587596934812911  0.4181615509246424   T   T   T
  0.5800870804442338  0.3676069136561927  0.3603326200136467   T   T   T
  0.6553967919425578  0.5163811754299051  0.3127386238885643   T   T   T
  0.6263778793133586  0.1228526793251077  0.3300687746210561   T   T   T
  0.3675163818658453  0.9671974832046522  0.3914217260264589   T   T   T
  0.9723177014584001  0.7079502408688387  0.4639427134584923   T   T   T
  0.3831166815580925  0.1925252987220067  0.2794330734909912   T   T   T
  0.2284140014824598  0.8718174336605188  0.3128897461614294   T   T   T
  0.5241234018064037  0.3945844388505946  0.4847448734504676   T   T   T
  0.1928673972083318  0.1432952137116987  0.3211288523089816   T   T   T
  0.9397912162585721  0.3904510086546256  0.3300883341936142   T   T   T
  0.7899779886446475  0.7295730551936895  0.3968276037008402   T   T   T
  0.7650504739723480  0.2852191328477336  0.4306686180606003   T   T   T
  0.5704437185435521  0.0264650818057311  0.4058986552971075   T   T   T
  0.8976066757667058  0.0119423352503993  0.3085613811564769   T   T   T
  0.9580834076906329  0.6219906942060772  0.3170422715293505   T   T   T
  0.3968745405807406  0.6746435818330108  0.4607577462214368   T   T   T
  0.9772566124189729  0.0466508817009413  0.3874252097431818   T   T   T
  0.2406104148603549  0.4669556090001090  0.3017601992389176   T   T   T
  0.3703085624404001  0.3070884647009100  0.4474014983562984   T   T   T
  0.4294099282749225  0.7125541738741564  0.3754622638337206   T   T   T
  0.1038895362351080  0.4149888348026738  0.4741808588298819   T   T   T
  0.6700096280874021  0.8481562640766891  0.2886910938287311   T   T   T
  0.4536944479464646  0.8831424424471388  0.2850655119906739   T   T   T
  0.9681031741961973  0.4257712583552363  0.4358204694567963   T   T   T
  0.2168153384946900  0.7499917756145537  0.4390196729943761   T   T   T
  0.2577147112670953  0.8124267162951190  0.3397218239457606   T   T   T
  0.6260983200021317  0.4520227496278765  0.3266918052532792   T   T   T
  0.6992191320915069  0.3160741577407041  0.4050779005550640   T   T   T
  0.3159478095955002  0.4324282970426004  0.4057935135856602   T   T   T
  0.6478274510377114  0.9313812577781611  0.4107953694437368   T   T   T
  0.4404744878399972  0.9934965265312569  0.3960745460357806   T   T   T
  0.2437875265444604  0.5983669834280494  0.3948842658049186   T   T   T
  0.2690774177736661  0.4814558611541747  0.3327520081493472   T   T   T
  0.7248020216002751  0.0714778572719419  0.3183392111213141   T   T   T
  0.4254305834950195  0.6779853235248854  0.4291222837542863   T   T   T
  0.0771844906990820  0.7420574551127471  0.4369444275615921   T   T   T
  0.9008499384871166  0.7231612255969130  0.4413028400339882   T   T   T
  0.3169162843419033  0.1615804180434865  0.2901309952152779   T   T   T
  0.9019692646086270  0.6838143941950962  0.2928695457729769   T   T   T
  0.9073521792157810  0.1181245028469875  0.4076120940561765   T   T   T
  0.2698626044898190  0.5128479774163538  0.2797651025975855   T   T   T
  0.6168508952761137  0.3510951222842568  0.4702484130161231   T   T   T
  0.5085929625268778  0.6558543397127500  0.3557819842097835   T   T   T
  0.8987415613674041  0.0753740669686494  0.2861516629105230   T   T   T
  0.4808328956345253  0.4248202872093139  0.3695557256919398   T   T   T
  0.8431373751621690  0.4197304103114298  0.3204002821028728   T   T   T
  0.8482800821366681  0.7112786634187912  0.3700885441079464   T   T   T
  0.8066968704827766  0.3464250633425943  0.4295977121042168   T   T   T
  0.6360741672673020  0.5190465986728425  0.2806156331014015   T   T   T
  0.5964122806053154  0.0580950601423080  0.3781507087229865   T   T   T
  0.1794037593516537  0.0634593101208546  0.3153751223335757   T   T   T
  0.4815786307883249  0.4953937733773746  0.4786110699285264   T   T   T
  0.0991215567089022  0.3835194615531843  0.5040242535211872   T   T   T
  0.2053896060031335  0.3661005424854104  0.4661338971474617   T   T   T
  0.0574598796326863  0.5781963738221960  0.3078545518261844   T   T   T
  0.5624186922021316  0.1249614432034280  0.3068897864635716   T   T   T
  0.8080651440269677  0.6352240912114538  0.4055472236506620   T   T   T
  0.5922876744486770  0.2783794195997196  0.3474920218789028   T   T   T
  0.0985820714026217  0.2275550055550702  0.3228876942863304   T   T   T
  0.4324198729616449  0.3370107072545177  0.4638966486284969   T   T   T
  0.4319182789587045  0.2101663637484120  0.4382658473380898   T   T   T
  0.4172191426805115  0.7371955091586558  0.4776857175108424   T   T   T
  0.3316779155547585  0.2956516122136637  0.2856855678579238   T   T   T
  0.4174457842380415  0.8086480948100722  0.3799337894932501   T   T   T
  0.9170710751634604  0.4176405428187222  0.3864473454972680   T   T   T
  0.2957794925361231  0.0399521061556035  0.3723667134601807   T   T   T
  0.0201122929735271  0.6071873838138340  0.4703553460081422   T   T   T
  0.9492198653909742  0.4728489680285763  0.3219166014427441   T   T   T
  0.1454944148194986  0.8739655221240619  0.3006989521997467   T   T   T
  0.9270023572744470  0.0333004759838970  0.3383175122911544   T   T   T
  0.0263049952419463  0.9561723866418917  0.4028752141316621   T   T   T
  0.3844462225399052  0.8606905671683027  0.2985738312575157   T   T   T
  0.5903089979163542  0.7805987658165335  0.3371079062130178   T   T   T
  0.5770544446751983  0.8336716262210718  0.3049560534813400   T   T   T
 
  0.00000000E+00  0.00000000E+00  0.00000000E+00
  0.00000000E+00  0.00000000E+00  0.00000000E+00
  0.00000000E+00  0.00000000E+00  0.00000000E+00
  0.00000000E+00  0.00000000E+00  0.00000000E+00
  0.00000000E+00  0.00000000E+00  0.00000000E+00
  0.00000000E+00  0.00000000E+00  0.00000000E+00
  0.00000000E+00  0.00000000E+00  0.00000000E+00
  0.00000000E+00  0.00000000E+00  0.00000000E+00
  0.00000000E+00  0.00000000E+00  0.00000000E+00
  0.00000000E+00  0.00000000E+00  0.00000000E+00
  0.00000000E+00  0.00000000E+00  0.00000000E+00
  0.00000000E+00  0.00000000E+00  0.00000000E+00
  0.00000000E+00  0.00000000E+00  0.00000000E+00
  0.00000000E+00  0.00000000E+00  0.00000000E+00
  0.00000000E+00  0.00000000E+00  0.00000000E+00
  0.00000000E+00  0.00000000E+00  0.00000000E+00
  0.00000000E+00  0.00000000E+00  0.00000000E+00
  0.00000000E+00  0.00000000E+00  0.00000000E+00
  0.00000000E+00  0.00000000E+00  0.00000000E+00
  0.00000000E+00  0.00000000E+00  0.00000000E+00
  0.00000000E+00  0.00000000E+00  0.00000000E+00
  0.00000000E+00  0.00000000E+00  0.00000000E+00
  0.00000000E+00  0.00000000E+00  0.00000000E+00
  0.00000000E+00  0.00000000E+00  0.00000000E+00
  0.00000000E+00  0.00000000E+00  0.00000000E+00
  0.00000000E+00  0.00000000E+00  0.00000000E+00
  0.00000000E+00  0.00000000E+00  0.00000000E+00
  0.00000000E+00  0.00000000E+00  0.00000000E+00
  0.00000000E+00  0.00000000E+00  0.00000000E+00
  0.00000000E+00  0.00000000E+00  0.00000000E+00
  0.00000000E+00  0.00000000E+00  0.00000000E+00
  0.00000000E+00  0.00000000E+00  0.00000000E+00
  0.00000000E+00  0.00000000E+00  0.00000000E+00
  0.00000000E+00  0.00000000E+00  0.00000000E+00
  0.00000000E+00  0.00000000E+00  0.00000000E+00
  0.00000000E+00  0.00000000E+00  0.00000000E+00
  0.00000000E+00  0.00000000E+00  0.00000000E+00
  0.00000000E+00  0.00000000E+00  0.00000000E+00
  0.00000000E+00  0.00000000E+00  0.00000000E+00
  0.00000000E+00  0.00000000E+00  0.00000000E+00
  0.00000000E+00  0.00000000E+00  0.00000000E+00
  0.00000000E+00  0.00000000E+00  0.00000000E+00
  0.00000000E+00  0.00000000E+00  0.00000000E+00
  0.00000000E+00  0.00000000E+00  0.00000000E+00
  0.00000000E+00  0.00000000E+00  0.00000000E+00
  0.00000000E+00  0.00000000E+00  0.00000000E+00
  0.00000000E+00  0.00000000E+00  0.00000000E+00
  0.00000000E+00  0.00000000E+00  0.00000000E+00
  0.00000000E+00  0.00000000E+00  0.00000000E+00
  0.00000000E+00  0.00000000E+00  0.00000000E+00
  0.00000000E+00  0.00000000E+00  0.00000000E+00
  0.00000000E+00  0.00000000E+00  0.00000000E+00
  0.00000000E+00  0.00000000E+00  0.00000000E+00
  0.00000000E+00  0.00000000E+00  0.00000000E+00
  0.00000000E+00  0.00000000E+00  0.00000000E+00
  0.00000000E+00  0.00000000E+00  0.00000000E+00
  0.00000000E+00  0.00000000E+00  0.00000000E+00
  0.00000000E+00  0.00000000E+00  0.00000000E+00
  0.00000000E+00  0.00000000E+00  0.00000000E+00
  0.00000000E+00  0.00000000E+00  0.00000000E+00
  0.00000000E+00  0.00000000E+00  0.00000000E+00
  0.00000000E+00  0.00000000E+00  0.00000000E+00
  0.00000000E+00  0.00000000E+00  0.00000000E+00
  0.00000000E+00  0.00000000E+00  0.00000000E+00
  0.00000000E+00  0.00000000E+00  0.00000000E+00
  0.00000000E+00  0.00000000E+00  0.00000000E+00
  0.00000000E+00  0.00000000E+00  0.00000000E+00
  0.00000000E+00  0.00000000E+00  0.00000000E+00
  0.00000000E+00  0.00000000E+00  0.00000000E+00
  0.00000000E+00  0.00000000E+00  0.00000000E+00
  0.00000000E+00  0.00000000E+00  0.00000000E+00
  0.00000000E+00  0.00000000E+00  0.00000000E+00
  0.00000000E+00  0.00000000E+00  0.00000000E+00
  0.00000000E+00  0.00000000E+00  0.00000000E+00
  0.00000000E+00  0.00000000E+00  0.00000000E+00
  0.00000000E+00  0.00000000E+00  0.00000000E+00
  0.00000000E+00  0.00000000E+00  0.00000000E+00
  0.00000000E+00  0.00000000E+00  0.00000000E+00
  0.00000000E+00  0.00000000E+00  0.00000000E+00
  0.00000000E+00  0.00000000E+00  0.00000000E+00
  0.00000000E+00  0.00000000E+00  0.00000000E+00
  0.00000000E+00  0.00000000E+00  0.00000000E+00
  0.00000000E+00  0.00000000E+00  0.00000000E+00
  0.00000000E+00  0.00000000E+00  0.00000000E+00
  0.00000000E+00  0.00000000E+00  0.00000000E+00
  0.00000000E+00  0.00000000E+00  0.00000000E+00
  0.00000000E+00  0.00000000E+00  0.00000000E+00
  0.00000000E+00  0.00000000E+00  0.00000000E+00
  0.00000000E+00  0.00000000E+00  0.00000000E+00
  0.00000000E+00  0.00000000E+00  0.00000000E+00
  0.00000000E+00  0.00000000E+00  0.00000000E+00
  0.00000000E+00  0.00000000E+00  0.00000000E+00
  0.00000000E+00  0.00000000E+00  0.00000000E+00
  0.00000000E+00  0.00000000E+00  0.00000000E+00
  0.00000000E+00  0.00000000E+00  0.00000000E+00
  0.00000000E+00  0.00000000E+00  0.00000000E+00
  0.00000000E+00  0.00000000E+00  0.00000000E+00
  0.00000000E+00  0.00000000E+00  0.00000000E+00
  0.00000000E+00  0.00000000E+00  0.00000000E+00
  0.00000000E+00  0.00000000E+00  0.00000000E+00
  0.00000000E+00  0.00000000E+00  0.00000000E+00
  0.00000000E+00  0.00000000E+00  0.00000000E+00
  0.00000000E+00  0.00000000E+00  0.00000000E+00
  0.00000000E+00  0.00000000E+00  0.00000000E+00
  0.00000000E+00  0.00000000E+00  0.00000000E+00
  0.00000000E+00  0.00000000E+00  0.00000000E+00
  0.00000000E+00  0.00000000E+00  0.00000000E+00
  0.00000000E+00  0.00000000E+00  0.00000000E+00
  0.00000000E+00  0.00000000E+00  0.00000000E+00
  0.00000000E+00  0.00000000E+00  0.00000000E+00
  0.00000000E+00  0.00000000E+00  0.00000000E+00
  0.00000000E+00  0.00000000E+00  0.00000000E+00
  0.00000000E+00  0.00000000E+00  0.00000000E+00
  0.00000000E+00  0.00000000E+00  0.00000000E+00
  0.00000000E+00  0.00000000E+00  0.00000000E+00
  0.00000000E+00  0.00000000E+00  0.00000000E+00
  0.00000000E+00  0.00000000E+00  0.00000000E+00
  0.00000000E+00  0.00000000E+00  0.00000000E+00
  0.00000000E+00  0.00000000E+00  0.00000000E+00
  0.00000000E+00  0.00000000E+00  0.00000000E+00
  0.00000000E+00  0.00000000E+00  0.00000000E+00
  0.00000000E+00  0.00000000E+00  0.00000000E+00
  0.00000000E+00  0.00000000E+00  0.00000000E+00
  0.00000000E+00  0.00000000E+00  0.00000000E+00
  0.00000000E+00  0.00000000E+00  0.00000000E+00
