# Supplementary material for: Electrochemically mediated disproportionation for selective formaldehyde upcycling in acid
Source: Nat Commun. 2026 Mar 18;17:4120. doi: 10.1038/s41467-026-70739-y (PMC13150010; doi:10.1038/s41467-026-70739-y)
Supplement: Supplementary file 3 — Supplementary Data 1–4 [file 41467_2026_70739_MOESM3_ESM.zip › 4.OHCHO/5.Ru/CONTCAR]

POSCAR file written by OVITO Basic 3.10.
   1.00000000000000     
    10.7654075623000001    0.0000000000000000    0.0000000000000000
    -5.3827037811000000    9.3231164310000008    0.0000000000000000
     0.0000000000000000    0.0000000000000000   30.0000000000000000
   Ru   O    H    C 
    48    26    50     1
Selective dynamics
Direct
  0.0833333429999996  0.1666666719999981  0.0292216859999996   F   F   F
  0.0833333429999996  0.6666666870000029  0.0292216859999996   F   F   F
  0.5833333129999971  0.1666666719999981  0.0292216859999996   F   F   F
  0.5833333129999971  0.6666666870000029  0.0292216859999996   F   F   F
  0.0833333579999973  0.4166666870000029  0.0292216859999996   F   F   F
  0.0833333429999996  0.9166666870000029  0.0292216859999996   F   F   F
  0.5833333129999971  0.4166666870000029  0.0292216859999996   F   F   F
  0.5833333129999971  0.9166666870000029  0.0292216859999996   F   F   F
  0.3333333429999996  0.1666666719999981  0.0292216859999996   F   F   F
  0.3333333429999996  0.6666666870000029  0.0292216859999996   F   F   F
  0.8333333129999971  0.1666666719999981  0.0292216859999996   F   F   F
  0.8333333730000021  0.6666666870000029  0.0292216859999996   F   F   F
  0.3333333429999996  0.4166666870000029  0.0292216859999996   F   F   F
  0.3333333429999996  0.9166666870000029  0.0292216859999996   F   F   F
  0.8333333730000021  0.4166666870000029  0.0292216859999996   F   F   F
  0.8333333730000021  0.9166666870000029  0.0292216859999996   F   F   F
  0.0843074659795501  0.1576617621639178  0.1660518740221712   T   T   T
  0.0763763084523189  0.6573588142470901  0.1647861915526797   T   T   T
  0.5791914053354543  0.1677679116495781  0.1658214980799745   T   T   T
  0.5874865080267195  0.6732549572179403  0.1647181077916800   T   T   T
  0.0799400691838489  0.4229973278197404  0.1657996425765179   T   T   T
  0.0789001991024680  0.9136822463729705  0.1649775330402807   T   T   T
  0.5763789278627016  0.4079650282893432  0.1647974822747792   T   T   T
  0.5981931459433661  0.9246361788467740  0.1644834861153888   T   T   T
  0.3420530485988537  0.1794369356852653  0.1652459619476355   T   T   T
  0.3270703455543890  0.6676032029829901  0.1657624705291615   T   T   T
  0.8389468118998159  0.1612225078233749  0.1644769345445315   T   T   T
  0.8419267070291947  0.6703537353580343  0.1649960651950146   T   T   T
  0.3318594332377683  0.4077363231480635  0.1649074150529041   T   T   T
  0.3278609371548957  0.9146881952388416  0.1651939609766525   T   T   T
  0.8373575828290748  0.4280057000207358  0.1649232926574573   T   T   T
  0.8328547164643185  0.9251858812531734  0.1654798690891106   T   T   T
  0.1674558760554330  0.0835340673410323  0.0960553296807637   T   T   T
  0.1652146686118681  0.5825165409104677  0.0961509685742817   T   T   T
  0.6661375377118265  0.0824948323597803  0.0964301951135107   T   T   T
  0.6670881816997204  0.5838867704986945  0.0966422125657036   T   T   T
  0.1677843587673132  0.3342262845949690  0.0965675228092838   T   T   T
  0.1651644985004073  0.8323064123543876  0.0959608904673956   T   T   T
  0.6668287428041070  0.3329090937781423  0.0965562416565956   T   T   T
  0.6681455630056257  0.8352128481214165  0.0961585209986660   T   T   T
  0.4159439381744187  0.0833840092341849  0.0962923489406214   T   T   T
  0.4161476931185616  0.5833542207375660  0.0969734242127806   T   T   T
  0.9184893052860086  0.0833291647076965  0.0962713662437238   T   T   T
  0.9162551172964259  0.5831454614993971  0.0961488279982982   T   T   T
  0.4170799509606427  0.3333722740635959  0.0956799156066451   T   T   T
  0.4192905112218049  0.8348578767383509  0.0965730997792056   T   T   T
  0.9173997095138404  0.3361211346244088  0.0965426209051829   T   T   T
  0.9165186861007885  0.8345141370107674  0.0957684769915404   T   T   T
  0.4944576058450870  0.5428072460330823  0.3357279806381525   T   T   T
  0.8226540281537740  0.4989658739063249  0.3576614146696525   T   T   T
  0.8770251471544407  0.8083508531430604  0.3856742120489722   T   T   T
  0.0379335938839405  0.4395486476291047  0.3533773327452307   T   T   T
  0.1863996766938716  0.7316045477593314  0.3475152111206289   T   T   T
  0.7166122412008256  0.0631068500543616  0.3082052536680036   T   T   T
  0.3387826248689109  0.1128287466653678  0.3760785010531366   T   T   T
  0.6453631698864077  0.8288620341511856  0.3646824302808906   T   T   T
  0.5963938121102581  0.1653049804859199  0.2426358552277643   T   T   T
 -0.0023218609230995  0.8222078799548748  0.3094345274390261   T   T   T
  0.8853018788102739  0.4477869303569756  0.4763601845855412   T   T   T
  0.1878288840009745  0.0190821485148791  0.2655251804800787   T   T   T
  0.2713876665767365  0.3777667301636485  0.2739763644363891   T   T   T
  0.5952839622078763  0.7232896594169627  0.2341706240858236   T   T   T
  0.0690199116978613  0.3640156098872340  0.4406216160368966   T   T   T
  0.5897065749889907  0.0939813853383694  0.3813377566224916   T   T   T
  0.9773009845157199  0.1381548229122468  0.2764452343520473   T   T   T
  0.7269568946297519  0.6364778436747568  0.2840160059662047   T   T   T
  0.9758425316135989  0.7439070838182245  0.4597670163545406   T   T   T
  0.0646786290981763  0.1103112747596785  0.4077037159937129   T   T   T
  0.7848819577863644  0.4266605793911034  0.2708540119680334   T   T   T
  0.6692939504336941  0.3493696502448326  0.4245054890069331   T   T   T
  0.2310092913594729  0.8664269273027068  0.4269399947951211   T   T   T
  0.4494981259982824  0.3874075541633630  0.4110498794353617   T   T   T
  0.3380548645416236  0.6935357259798532  0.2377738762821363   T   T   T
  0.3292245481064024  0.8988707023040338  0.2373764493885584   T   T   T
  0.4754519833753853  0.4860717239828976  0.3636086636583534   T   T   T
  0.8939574924141852  0.7818021653373843  0.4161501131764194   T   T   T
 -0.0317593398627649  0.8391469801107807  0.3397449079611615   T   T   T
  0.1476502580403896  0.6266896778111837  0.3465302226381631   T   T   T
  0.0681312780055122  0.3927793117805229  0.4094779797164682   T   T   T
  0.7572164494242473  0.4402511301950757  0.3835051748364859   T   T   T
  0.5667586627099461  0.0042233851291130  0.3961655094356012   T   T   T
  0.4246601801586042  0.1026219890414497  0.3722627182512246   T   T   T
  0.8468630051412827  0.5983862244450497  0.3630518444522017   T   T   T
  0.8110872723402111  0.4492844427129133  0.3030277885885632   T   T   T
  0.8179094961874414  0.0990238722751650  0.2981993517191466   T   T   T
  0.0808533528144551  0.7977691899323112  0.4484006409698875   T   T   T
  0.7849047947803770  0.8099541219072884  0.3823172007306885   T   T   T
  0.6670943607195705  0.8978327426549944  0.3399220899192857   T   T   T
  0.4995709060270131  0.1461144066831434  0.2496500326568837   T   T   T
  0.7341660195979838  0.5546550791326409  0.2712171455721228   T   T   T
  0.9905376404973913  0.0113656858383539  0.4006799022821478   T   T   T
  0.8715516079133253  0.4686485560452068  0.2517759122546017   T   T   T
  0.9540360917386499  0.4163096716651430  0.4668506124839807   T   T   T
  0.2176992448029140  0.8089876047832008  0.3993813968105837   T   T   T
  0.9575142104703800  0.1234076780388467  0.2438423522676152   T   T   T
  0.9519634415401514  0.4518790545859661  0.3562099800018569   T   T   T
  0.2541104823413184  0.4366569394013335  0.2522561257486025   T   T   T
  0.6492554585214974  0.6864910566884332  0.2528507627379302   T   T   T
  0.0546186204290572  0.2667296515210024  0.4373602649595984   T   T   T
  0.1158620316032502  0.7487956505885328  0.3319342631741888   T   T   T
  0.6486134155026302  0.0974808430378602  0.3549632794561674   T   T   T
  0.0965647722686760 -0.0619040927151704  0.2846157686978399   T   T   T
  0.9327344029175728  0.5529347067366680  0.4728140403337435   T   T   T
  0.3965302373589672  0.3984297016117849  0.4355299813031841   T   T   T
  0.5341015242919418  0.3819228494877184  0.4232354445418801   T   T   T
  0.6497775171862880  0.5942610225802467  0.3073372480670057   T   T   T
  0.6679198207796513  0.0764220176176682  0.2822918168621432   T   T   T
  0.4965264873953287  0.6863011298519945  0.2447994667609054   T   T   T
  0.0149175961734796  0.3643601733547963  0.3314791038687812   T   T   T
  0.1559939735936225  0.0429381952291160  0.2360261615899549   T   T   T
  0.7521424701053900  0.3834518511599215  0.4476330119697438   T   T   T
  0.6428507401954546  0.2510807240795178  0.4146374543026995   T   T   T
  0.9764010800672478  0.7889174802671555  0.4878581933757659   T   T   T
  0.6647285428356241  0.2671490680220020  0.2522694185239919   T   T   T
  0.2641288286879104  0.9638581800165781  0.4148079070700419   T   T   T
  0.4122569865707648  0.4851909360104019  0.3154361648037984   T   T   T
  0.3768851598629511  0.2112904333546815  0.3875802724454716   T   T   T
  0.5751690512717743  0.7333301962697004  0.3528734159581742   T   T   T
  0.3002522773184739  0.3237148798093245  0.2537694226820982   T   T   T
 -0.0977913672470089  0.7599926793513079  0.2947804344160492   T   T   T
  0.0753337051962253  0.2217662836446557  0.2782207788513595   T   T   T
  0.1508720316898692  0.1182528361735942  0.3942484857272424   T   T   T
  0.2469895251393908  0.9729635180489243  0.2558754891758602   T   T   T
  0.3367906362056529  0.7979929726146759  0.2940651690501844   T   T   T
  0.3357552288636277  0.7970568289988437  0.2573442626906862   T   T   T
 
  0.00000000E+00  0.00000000E+00  0.00000000E+00
  0.00000000E+00  0.00000000E+00  0.00000000E+00
  0.00000000E+00  0.00000000E+00  0.00000000E+00
  0.00000000E+00  0.00000000E+00  0.00000000E+00
  0.00000000E+00  0.00000000E+00  0.00000000E+00
  0.00000000E+00  0.00000000E+00  0.00000000E+00
  0.00000000E+00  0.00000000E+00  0.00000000E+00
  0.00000000E+00  0.00000000E+00  0.00000000E+00
  0.00000000E+00  0.00000000E+00  0.00000000E+00
  0.00000000E+00  0.00000000E+00  0.00000000E+00
  0.00000000E+00  0.00000000E+00  0.00000000E+00
  0.00000000E+00  0.00000000E+00  0.00000000E+00
  0.00000000E+00  0.00000000E+00  0.00000000E+00
  0.00000000E+00  0.00000000E+00  0.00000000E+00
  0.00000000E+00  0.00000000E+00  0.00000000E+00
  0.00000000E+00  0.00000000E+00  0.00000000E+00
  0.00000000E+00  0.00000000E+00  0.00000000E+00
  0.00000000E+00  0.00000000E+00  0.00000000E+00
  0.00000000E+00  0.00000000E+00  0.00000000E+00
  0.00000000E+00  0.00000000E+00  0.00000000E+00
  0.00000000E+00  0.00000000E+00  0.00000000E+00
  0.00000000E+00  0.00000000E+00  0.00000000E+00
  0.00000000E+00  0.00000000E+00  0.00000000E+00
  0.00000000E+00  0.00000000E+00  0.00000000E+00
  0.00000000E+00  0.00000000E+00  0.00000000E+00
  0.00000000E+00  0.00000000E+00  0.00000000E+00
  0.00000000E+00  0.00000000E+00  0.00000000E+00
  0.00000000E+00  0.00000000E+00  0.00000000E+00
  0.00000000E+00  0.00000000E+00  0.00000000E+00
  0.00000000E+00  0.00000000E+00  0.00000000E+00
  0.00000000E+00  0.00000000E+00  0.00000000E+00
  0.00000000E+00  0.00000000E+00  0.00000000E+00
  0.00000000E+00  0.00000000E+00  0.00000000E+00
  0.00000000E+00  0.00000000E+00  0.00000000E+00
  0.00000000E+00  0.00000000E+00  0.00000000E+00
  0.00000000E+00  0.00000000E+00  0.00000000E+00
  0.00000000E+00  0.00000000E+00  0.00000000E+00
  0.00000000E+00  0.00000000E+00  0.00000000E+00
  0.00000000E+00  0.00000000E+00  0.00000000E+00
  0.00000000E+00  0.00000000E+00  0.00000000E+00
  0.00000000E+00  0.00000000E+00  0.00000000E+00
  0.00000000E+00  0.00000000E+00  0.00000000E+00
  0.00000000E+00  0.00000000E+00  0.00000000E+00
  0.00000000E+00  0.00000000E+00  0.00000000E+00
  0.00000000E+00  0.00000000E+00  0.00000000E+00
  0.00000000E+00  0.00000000E+00  0.00000000E+00
  0.00000000E+00  0.00000000E+00  0.00000000E+00
  0.00000000E+00  0.00000000E+00  0.00000000E+00
  0.00000000E+00  0.00000000E+00  0.00000000E+00
  0.00000000E+00  0.00000000E+00  0.00000000E+00
  0.00000000E+00  0.00000000E+00  0.00000000E+00
  0.00000000E+00  0.00000000E+00  0.00000000E+00
  0.00000000E+00  0.00000000E+00  0.00000000E+00
  0.00000000E+00  0.00000000E+00  0.00000000E+00
  0.00000000E+00  0.00000000E+00  0.00000000E+00
  0.00000000E+00  0.00000000E+00  0.00000000E+00
  0.00000000E+00  0.00000000E+00  0.00000000E+00
  0.00000000E+00  0.00000000E+00  0.00000000E+00
  0.00000000E+00  0.00000000E+00  0.00000000E+00
  0.00000000E+00  0.00000000E+00  0.00000000E+00
  0.00000000E+00  0.00000000E+00  0.00000000E+00
  0.00000000E+00  0.00000000E+00  0.00000000E+00
  0.00000000E+00  0.00000000E+00  0.00000000E+00
  0.00000000E+00  0.00000000E+00  0.00000000E+00
  0.00000000E+00  0.00000000E+00  0.00000000E+00
  0.00000000E+00  0.00000000E+00  0.00000000E+00
  0.00000000E+00  0.00000000E+00  0.00000000E+00
  0.00000000E+00  0.00000000E+00  0.00000000E+00
  0.00000000E+00  0.00000000E+00  0.00000000E+00
  0.00000000E+00  0.00000000E+00  0.00000000E+00
  0.00000000E+00  0.00000000E+00  0.00000000E+00
  0.00000000E+00  0.00000000E+00  0.00000000E+00
  0.00000000E+00  0.00000000E+00  0.00000000E+00
  0.00000000E+00  0.00000000E+00  0.00000000E+00
  0.00000000E+00  0.00000000E+00  0.00000000E+00
  0.00000000E+00  0.00000000E+00  0.00000000E+00
  0.00000000E+00  0.00000000E+00  0.00000000E+00
  0.00000000E+00  0.00000000E+00  0.00000000E+00
  0.00000000E+00  0.00000000E+00  0.00000000E+00
  0.00000000E+00  0.00000000E+00  0.00000000E+00
  0.00000000E+00  0.00000000E+00  0.00000000E+00
  0.00000000E+00  0.00000000E+00  0.00000000E+00
  0.00000000E+00  0.00000000E+00  0.00000000E+00
  0.00000000E+00  0.00000000E+00  0.00000000E+00
  0.00000000E+00  0.00000000E+00  0.00000000E+00
  0.00000000E+00  0.00000000E+00  0.00000000E+00
  0.00000000E+00  0.00000000E+00  0.00000000E+00
  0.00000000E+00  0.00000000E+00  0.00000000E+00
  0.00000000E+00  0.00000000E+00  0.00000000E+00
  0.00000000E+00  0.00000000E+00  0.00000000E+00
  0.00000000E+00  0.00000000E+00  0.00000000E+00
  0.00000000E+00  0.00000000E+00  0.00000000E+00
  0.00000000E+00  0.00000000E+00  0.00000000E+00
  0.00000000E+00  0.00000000E+00  0.00000000E+00
  0.00000000E+00  0.00000000E+00  0.00000000E+00
  0.00000000E+00  0.00000000E+00  0.00000000E+00
  0.00000000E+00  0.00000000E+00  0.00000000E+00
  0.00000000E+00  0.00000000E+00  0.00000000E+00
  0.00000000E+00  0.00000000E+00  0.00000000E+00
  0.00000000E+00  0.00000000E+00  0.00000000E+00
  0.00000000E+00  0.00000000E+00  0.00000000E+00
  0.00000000E+00  0.00000000E+00  0.00000000E+00
  0.00000000E+00  0.00000000E+00  0.00000000E+00
  0.00000000E+00  0.00000000E+00  0.00000000E+00
  0.00000000E+00  0.00000000E+00  0.00000000E+00
  0.00000000E+00  0.00000000E+00  0.00000000E+00
  0.00000000E+00  0.00000000E+00  0.00000000E+00
  0.00000000E+00  0.00000000E+00  0.00000000E+00
  0.00000000E+00  0.00000000E+00  0.00000000E+00
  0.00000000E+00  0.00000000E+00  0.00000000E+00
  0.00000000E+00  0.00000000E+00  0.00000000E+00
  0.00000000E+00  0.00000000E+00  0.00000000E+00
  0.00000000E+00  0.00000000E+00  0.00000000E+00
  0.00000000E+00  0.00000000E+00  0.00000000E+00
  0.00000000E+00  0.00000000E+00  0.00000000E+00
  0.00000000E+00  0.00000000E+00  0.00000000E+00
  0.00000000E+00  0.00000000E+00  0.00000000E+00
  0.00000000E+00  0.00000000E+00  0.00000000E+00
  0.00000000E+00  0.00000000E+00  0.00000000E+00
  0.00000000E+00  0.00000000E+00  0.00000000E+00
  0.00000000E+00  0.00000000E+00  0.00000000E+00
  0.00000000E+00  0.00000000E+00  0.00000000E+00
  0.00000000E+00  0.00000000E+00  0.00000000E+00
  0.00000000E+00  0.00000000E+00  0.00000000E+00
  0.00000000E+00  0.00000000E+00  0.00000000E+00
