# Supplementary material for: Electrochemically mediated disproportionation for selective formaldehyde upcycling in acid
Source: Nat Commun. 2026 Mar 18;17:4120. doi: 10.1038/s41467-026-70739-y (PMC13150010; doi:10.1038/s41467-026-70739-y)
Supplement: Supplementary file 3 — Supplementary Data 1–4 [file 41467_2026_70739_MOESM3_ESM.zip › 4.OHCHO/6.Pt2Ru/CONTCAR]

POSCAR file written by OVITO Basic 3.10.
   1.00000000000000     
    10.9659223557000001    0.0000000000000000    0.0000000000000000
     5.4829610223999996    9.4967685269000004    0.0000000000000000
     0.0000000000000000    0.0000000000000000   30.0000000000000000
   Pt   Ru   O    H    C 
    32    16    26    50     1
Selective dynamics
Direct
  0.0000000000000000  0.0000000000000000  0.0341848400000018   F   F   F
  0.0000000000000000  0.5000000000000000  0.0341848400000018   F   F   F
  0.5000000000000000  0.0000000000000000  0.0341848400000018   F   F   F
  0.4999999699999975  0.5000000000000000  0.0341848400000018   F   F   F
  0.2500000000000000  0.2499999850000023  0.0341848400000018   F   F   F
  0.2500000300000025  0.7500000000000000  0.0341848400000018   F   F   F
  0.7499999400000021  0.2499999850000023  0.0341848400000018   F   F   F
  0.7500000000000000  0.7500000000000000  0.0341848400000018   F   F   F
  0.3322841100088967  0.0810445423503516  0.1092871591343197   T   T   T
  0.3320659404667245  0.5813504324049289  0.1087202813047700   T   T   T
  0.8323864588688233  0.0814420503517772  0.1084364426995534   T   T   T
  0.8318228575759679  0.5811972468585866  0.1089372156608503   T   T   T
  0.0828073843748571  0.3302749368114481  0.1088731537511168   T   T   T
  0.0828652092779482  0.8308239668232239  0.1087102860013960   T   T   T
  0.5833465068029788  0.3305984551765508  0.1084961225274561   T   T   T
  0.5832717680476028  0.8301513941077679  0.1092334527109401   T   T   T
  0.0840660931491885  0.0824522328032536  0.1078638058284155   T   T   T
  0.0840575851361130  0.5825155189292597  0.1073803756903244   T   T   T
  0.5839409482762532  0.0824503763331715  0.1075025757919917   T   T   T
  0.5843987971247012  0.5827527982057354  0.1079052485307688   T   T   T
  0.1677688526131692  0.4128908091944105  0.1847046599203008   T   T   T
  0.1670244950269102  0.9107738016376216  0.1851807951007032   T   T   T
  0.6665664174955024  0.4109802009786052  0.1851912788001448   T   T   T
  0.6678769883365179  0.9133783322322476  0.1852489763045041   T   T   T
  0.4176850790673024  0.1634724341350735  0.1851579220273294   T   T   T
  0.4161023127753002  0.6625331679415843  0.1848469665103197   T   T   T
  0.9151559414626218  0.1623689153471424  0.1848126060389352   T   T   T
  0.9175275448988255  0.6629484715229826  0.1849926575568089   T   T   T
  0.4155040414120592  0.4124746653376489  0.1849290450549644   T   T   T
  0.4166878843997303  0.9112074905846167  0.1855926805517158   T   T   T
  0.9161939106884536  0.4106718226825614  0.1847047235956211   T   T   T
  0.9159338794136584  0.9119885078216098  0.1852326549997542   T   T   T
  0.0000000000000000  0.2499999850000023  0.0341848400000018   F   F   F
  0.0000000000000000  0.7500000000000000  0.0341848400000018   F   F   F
  0.4999999699999975  0.2499999850000023  0.0341848400000018   F   F   F
  0.5000000599999979  0.7500000000000000  0.0341848400000018   F   F   F
  0.2500000000000000  0.0000000000000000  0.0341848400000018   F   F   F
  0.2500000000000000  0.5000000000000000  0.0341848400000018   F   F   F
  0.7500000000000000  0.0000000000000000  0.0341848400000018   F   F   F
  0.7500000000000000  0.5000000000000000  0.0341848400000018   F   F   F
  0.3336819860748308  0.3327556168290703  0.1061820624645087   T   T   T
  0.3338423163575082  0.8327553510471627  0.1068340884749508   T   T   T
  0.8333512668431917  0.3320821322150294  0.1068086441099951   T   T   T
  0.8339220623867288  0.8319638226663942  0.1062837404553694   T   T   T
  0.1667903729770850  0.1614414576554208  0.1849615904848264   T   T   T
  0.1658044896944265  0.6624141520994139  0.1826623551674796   T   T   T
  0.6661696915097750  0.1626933496468575  0.1819963617539267   T   T   T
  0.6671270270447547  0.6622665367541495  0.1854904708777497   T   T   T
  0.9194788098843408  0.5012094077122958  0.3631167425731617   T   T   T
  0.1809240034552566  0.4699690483345394  0.3679335101911644   T   T   T
  0.0858668113581625  0.7226656305524068  0.3991867574949664   T   T   T
  0.6952210758192138  0.2879130331772712  0.4030683127419827   T   T   T
  0.5741631525077509  0.4581870072969381  0.3346728907044022   T   T   T
  0.7161469756659586  0.0671804110736492  0.3582651238440720   T   T   T
  0.4493156026570849  0.9741529744602987  0.3595982855436631   T   T   T
  0.8717388286659810  0.6860757647007770  0.4336742104797884   T   T   T
  0.4852317380532517  0.1502634917484104  0.3046451333903071   T   T   T
  0.1631101102469109  0.9656919517863638  0.3018662392182921   T   T   T
  0.4829160163409742  0.4068182588123840  0.4677537048185778   T   T   T
  0.1805181114402460  0.1552050119480779  0.2537171856729052   T   T   T
  0.8204464308725076  0.2947189448173532  0.2915477349745864   T   T   T
  0.3375621986147019  0.6935522084129406  0.2915512059553212   T   T   T
  0.9469385248529866  0.2884555889596928  0.4155573666609534   T   T   T
  0.6333077210410608  0.9422225604799743  0.4193888004215636   T   T   T
  0.8989898374881855  0.0268748246154804  0.2941284734018908   T   T   T
  0.0474609760176256  0.4060710862761441  0.2840978820218218   T   T   T
  0.3260547191902746  0.6769249884927107  0.4501826274172058   T   T   T
  0.1721470706155151  0.0409120243018094  0.3886659304551618   T   T   T
  0.3297451515841132  0.4319252981350754  0.2963821554579443   T   T   T
  0.3240430505048884  0.2956348972603309  0.4383590841310002   T   T   T
  0.4710683406876244  0.6976984706583471  0.3861796153638866   T   T   T
  0.0310142296647467  0.4322771130243088  0.4750694713675104   T   T   T
  0.7048739180822113  0.6365102181815312  0.2550588776359819   T   T   T
  0.5364938936908999  0.8302553309293442  0.2892117172119732   T   T   T
  0.0168892533936283  0.4868048740696399  0.3660026463240840   T   T   T
  0.1537572261347354  0.7236084180563402  0.4204785609129930   T   T   T
  0.2279081005171699  0.8617267261594682  0.2970045678685979   T   T   T
  0.6132908355370963  0.3910816354891542  0.3606675091318092   T   T   T
  0.8603230135368947  0.2816614895594809  0.4135076786790090   T   T   T
  0.2370313306908359  0.4014402984766392  0.3916396186875556   T   T   T
  0.7078021758936430  0.8483264561572587  0.4301106939661667   T   T   T
  0.5233995905813331  0.9516924672559837  0.3841444934180437   T   T   T
  0.1516014424695472  0.5681697557131958  0.3801371881747847   T   T   T
  0.2600490283309572  0.4475804507299143  0.3212502151179592   T   T   T
  0.7985204342735062  0.0324910207118713  0.3374858069229674   T   T   T
  0.3832741352434302  0.6885898650588167  0.4249293308229776   T   T   T
  0.0066541384104533  0.7259544871402256  0.4164106552072119   T   T   T
  0.8692035079352171  0.6345301905889921  0.4066852987716669   T   T   T
  0.4977039374365206  0.1106964747905743  0.2744662730274025   T   T   T
  0.9939679073479571  0.4630657545461692  0.2582667119506819   T   T   T
  0.1592116122291954  0.0115915915843547  0.3583318637807585   T   T   T
  0.2846106835204866  0.4349401188428738  0.2676622388371795   T   T   T
  0.5132310236400373  0.3909273322171243  0.4987005350749150   T   T   T
  0.4986729931705904  0.6215027652149717  0.3635091311465428   T   T   T
  0.8879420661263593 -0.0085652928224433  0.2650065423279512   T   T   T
  0.6262800648322127  0.3197397520112675  0.4277696911361059   T   T   T
  0.7244497120407223  0.3634252544917817  0.3026191914216315   T   T   T
  0.3754110528058650  0.6850285985470900  0.2609853687998550   T   T   T
  0.0277066407568499  0.1958220739416416  0.4055897577079982   T   T   T
  0.4992333849967045  0.4471972274988946  0.3207879562105750   T   T   T
  0.6838106565597974  0.9759500536709310  0.3998204005654531   T   T   T
  0.1727101438329534  0.0782633740507225  0.2704376494819688   T   T   T
  0.4230767717234833  0.5128196272963058  0.4639849735351821   T   T   T
  0.9966273790281800  0.3768275355507386  0.4586473175205083   T   T   T
  0.1311723627173699  0.3865183182433971  0.4673360816141089   T   T   T
  0.9807192588536559  0.4360981460534854  0.3098198683852517   T   T   T
  0.6345241421002291  0.1012731377729656  0.3375382667419220   T   T   T
  0.3127203997542101  0.6187833738009847  0.2929584412554405   T   T   T
  0.7050954667749633  0.1991214736366745  0.3899369138232232   T   T   T
  0.1214934236076095  0.2528233532074226  0.2682346861050251   T   T   T
  0.3843363917187793  0.3311439954646984  0.4513766538067811   T   T   T
  0.3835361825640660  0.1935722065993299  0.4370870884200036   T   T   T
  0.3059855397643522  0.7515858273822844  0.4715015898772037   T   T   T
  0.4274684007137669  0.2551183946360598  0.3003809110253960   T   T   T
  0.4109932727361466  0.7868208893604786  0.3711160895570556   T   T   T
  0.9233845073729696  0.4211741612912601  0.3806698449654601   T   T   T
  0.4426706851014085  0.0555469886194443  0.3425143942928056   T   T   T
  0.9244716498025153  0.6060231473435551  0.4548991554403683   T   T   T
  0.8264586096427156  0.3246072263371537  0.2611244215217676   T   T   T
  0.0658476206628424  0.9798591314243685  0.2982306921110515   T   T   T
  0.8610744455414473  0.1323923113441414  0.2900808235001928   T   T   T
  0.2616614439201967  0.0399115511547504  0.3850254292149072   T   T   T
  0.5074857029406480  0.8789051353901822  0.3211178946707264   T   T   T
  0.7095306345280963  0.6671212085184359  0.3209373121173535   T   T   T
  0.6522666070548859  0.7095109671749141  0.2892178536840803   T   T   T
 
  0.00000000E+00  0.00000000E+00  0.00000000E+00
  0.00000000E+00  0.00000000E+00  0.00000000E+00
  0.00000000E+00  0.00000000E+00  0.00000000E+00
  0.00000000E+00  0.00000000E+00  0.00000000E+00
  0.00000000E+00  0.00000000E+00  0.00000000E+00
  0.00000000E+00  0.00000000E+00  0.00000000E+00
  0.00000000E+00  0.00000000E+00  0.00000000E+00
  0.00000000E+00  0.00000000E+00  0.00000000E+00
  0.00000000E+00  0.00000000E+00  0.00000000E+00
  0.00000000E+00  0.00000000E+00  0.00000000E+00
  0.00000000E+00  0.00000000E+00  0.00000000E+00
  0.00000000E+00  0.00000000E+00  0.00000000E+00
  0.00000000E+00  0.00000000E+00  0.00000000E+00
  0.00000000E+00  0.00000000E+00  0.00000000E+00
  0.00000000E+00  0.00000000E+00  0.00000000E+00
  0.00000000E+00  0.00000000E+00  0.00000000E+00
  0.00000000E+00  0.00000000E+00  0.00000000E+00
  0.00000000E+00  0.00000000E+00  0.00000000E+00
  0.00000000E+00  0.00000000E+00  0.00000000E+00
  0.00000000E+00  0.00000000E+00  0.00000000E+00
  0.00000000E+00  0.00000000E+00  0.00000000E+00
  0.00000000E+00  0.00000000E+00  0.00000000E+00
  0.00000000E+00  0.00000000E+00  0.00000000E+00
  0.00000000E+00  0.00000000E+00  0.00000000E+00
  0.00000000E+00  0.00000000E+00  0.00000000E+00
  0.00000000E+00  0.00000000E+00  0.00000000E+00
  0.00000000E+00  0.00000000E+00  0.00000000E+00
  0.00000000E+00  0.00000000E+00  0.00000000E+00
  0.00000000E+00  0.00000000E+00  0.00000000E+00
  0.00000000E+00  0.00000000E+00  0.00000000E+00
  0.00000000E+00  0.00000000E+00  0.00000000E+00
  0.00000000E+00  0.00000000E+00  0.00000000E+00
  0.00000000E+00  0.00000000E+00  0.00000000E+00
  0.00000000E+00  0.00000000E+00  0.00000000E+00
  0.00000000E+00  0.00000000E+00  0.00000000E+00
  0.00000000E+00  0.00000000E+00  0.00000000E+00
  0.00000000E+00  0.00000000E+00  0.00000000E+00
  0.00000000E+00  0.00000000E+00  0.00000000E+00
  0.00000000E+00  0.00000000E+00  0.00000000E+00
  0.00000000E+00  0.00000000E+00  0.00000000E+00
  0.00000000E+00  0.00000000E+00  0.00000000E+00
  0.00000000E+00  0.00000000E+00  0.00000000E+00
  0.00000000E+00  0.00000000E+00  0.00000000E+00
  0.00000000E+00  0.00000000E+00  0.00000000E+00
  0.00000000E+00  0.00000000E+00  0.00000000E+00
  0.00000000E+00  0.00000000E+00  0.00000000E+00
  0.00000000E+00  0.00000000E+00  0.00000000E+00
  0.00000000E+00  0.00000000E+00  0.00000000E+00
  0.00000000E+00  0.00000000E+00  0.00000000E+00
  0.00000000E+00  0.00000000E+00  0.00000000E+00
  0.00000000E+00  0.00000000E+00  0.00000000E+00
  0.00000000E+00  0.00000000E+00  0.00000000E+00
  0.00000000E+00  0.00000000E+00  0.00000000E+00
  0.00000000E+00  0.00000000E+00  0.00000000E+00
  0.00000000E+00  0.00000000E+00  0.00000000E+00
  0.00000000E+00  0.00000000E+00  0.00000000E+00
  0.00000000E+00  0.00000000E+00  0.00000000E+00
  0.00000000E+00  0.00000000E+00  0.00000000E+00
  0.00000000E+00  0.00000000E+00  0.00000000E+00
  0.00000000E+00  0.00000000E+00  0.00000000E+00
  0.00000000E+00  0.00000000E+00  0.00000000E+00
  0.00000000E+00  0.00000000E+00  0.00000000E+00
  0.00000000E+00  0.00000000E+00  0.00000000E+00
  0.00000000E+00  0.00000000E+00  0.00000000E+00
  0.00000000E+00  0.00000000E+00  0.00000000E+00
  0.00000000E+00  0.00000000E+00  0.00000000E+00
  0.00000000E+00  0.00000000E+00  0.00000000E+00
  0.00000000E+00  0.00000000E+00  0.00000000E+00
  0.00000000E+00  0.00000000E+00  0.00000000E+00
  0.00000000E+00  0.00000000E+00  0.00000000E+00
  0.00000000E+00  0.00000000E+00  0.00000000E+00
  0.00000000E+00  0.00000000E+00  0.00000000E+00
  0.00000000E+00  0.00000000E+00  0.00000000E+00
  0.00000000E+00  0.00000000E+00  0.00000000E+00
  0.00000000E+00  0.00000000E+00  0.00000000E+00
  0.00000000E+00  0.00000000E+00  0.00000000E+00
  0.00000000E+00  0.00000000E+00  0.00000000E+00
  0.00000000E+00  0.00000000E+00  0.00000000E+00
  0.00000000E+00  0.00000000E+00  0.00000000E+00
  0.00000000E+00  0.00000000E+00  0.00000000E+00
  0.00000000E+00  0.00000000E+00  0.00000000E+00
  0.00000000E+00  0.00000000E+00  0.00000000E+00
  0.00000000E+00  0.00000000E+00  0.00000000E+00
  0.00000000E+00  0.00000000E+00  0.00000000E+00
  0.00000000E+00  0.00000000E+00  0.00000000E+00
  0.00000000E+00  0.00000000E+00  0.00000000E+00
  0.00000000E+00  0.00000000E+00  0.00000000E+00
  0.00000000E+00  0.00000000E+00  0.00000000E+00
  0.00000000E+00  0.00000000E+00  0.00000000E+00
  0.00000000E+00  0.00000000E+00  0.00000000E+00
  0.00000000E+00  0.00000000E+00  0.00000000E+00
  0.00000000E+00  0.00000000E+00  0.00000000E+00
  0.00000000E+00  0.00000000E+00  0.00000000E+00
  0.00000000E+00  0.00000000E+00  0.00000000E+00
  0.00000000E+00  0.00000000E+00  0.00000000E+00
  0.00000000E+00  0.00000000E+00  0.00000000E+00
  0.00000000E+00  0.00000000E+00  0.00000000E+00
  0.00000000E+00  0.00000000E+00  0.00000000E+00
  0.00000000E+00  0.00000000E+00  0.00000000E+00
  0.00000000E+00  0.00000000E+00  0.00000000E+00
  0.00000000E+00  0.00000000E+00  0.00000000E+00
  0.00000000E+00  0.00000000E+00  0.00000000E+00
  0.00000000E+00  0.00000000E+00  0.00000000E+00
  0.00000000E+00  0.00000000E+00  0.00000000E+00
  0.00000000E+00  0.00000000E+00  0.00000000E+00
  0.00000000E+00  0.00000000E+00  0.00000000E+00
  0.00000000E+00  0.00000000E+00  0.00000000E+00
  0.00000000E+00  0.00000000E+00  0.00000000E+00
  0.00000000E+00  0.00000000E+00  0.00000000E+00
  0.00000000E+00  0.00000000E+00  0.00000000E+00
  0.00000000E+00  0.00000000E+00  0.00000000E+00
  0.00000000E+00  0.00000000E+00  0.00000000E+00
  0.00000000E+00  0.00000000E+00  0.00000000E+00
  0.00000000E+00  0.00000000E+00  0.00000000E+00
  0.00000000E+00  0.00000000E+00  0.00000000E+00
  0.00000000E+00  0.00000000E+00  0.00000000E+00
  0.00000000E+00  0.00000000E+00  0.00000000E+00
  0.00000000E+00  0.00000000E+00  0.00000000E+00
  0.00000000E+00  0.00000000E+00  0.00000000E+00
  0.00000000E+00  0.00000000E+00  0.00000000E+00
  0.00000000E+00  0.00000000E+00  0.00000000E+00
  0.00000000E+00  0.00000000E+00  0.00000000E+00
  0.00000000E+00  0.00000000E+00  0.00000000E+00
  0.00000000E+00  0.00000000E+00  0.00000000E+00
  0.00000000E+00  0.00000000E+00  0.00000000E+00
