# Supplementary material for: Electrochemically mediated disproportionation for selective formaldehyde upcycling in acid
Source: Nat Commun. 2026 Mar 18;17:4120. doi: 10.1038/s41467-026-70739-y (PMC13150010; doi:10.1038/s41467-026-70739-y)
Supplement: Supplementary file 3 — Supplementary Data 1–4 [file 41467_2026_70739_MOESM3_ESM.zip › 1.H2CO/Ag_CONTCAR.vasp]

POSCAR file written by OVITO Basic 3.10.
1.0
       11.5239219666         0.0000000000         0.0000000000
        5.7619609833         9.9800091743         0.0000000000
        0.0000000000         0.0000000000        30.0000000000
   Ag    O    H    C
   48   25   50    1
Direct
     0.000000000         0.000000000         0.037271712
     0.000000000         0.500000000         0.037271712
     0.500000000         0.000000000         0.037271712
     0.500000000         0.500000000         0.037271712
     0.000000000         0.250000000         0.037271712
     0.000000000         0.750000000         0.037271712
     0.500000000         0.250000000         0.037271712
     0.500000060         0.750000000         0.037271712
     0.250000000         0.000000000         0.037271712
     0.250000000         0.500000000         0.037271712
     0.750000000         0.000000000         0.037271712
     0.750000000         0.500000000         0.037271712
     0.250000000         0.250000000         0.037271712
     0.250000000         0.750000000         0.037271712
     0.750000060         0.250000000         0.037271712
     0.749999940         0.750000000         0.037271712
     0.334386498         0.331630051         0.116234146
     0.333750337         0.831664562         0.117233872
     0.832370341         0.332665294         0.118050225
     0.834614813         0.832246661         0.117432497
     0.333597749         0.083116315         0.117880084
     0.334536254         0.584061503         0.116393141
     0.832953215         0.083444282         0.116649494
     0.833262980         0.584319770         0.118914999
     0.082336105         0.332655013         0.116172679
     0.082733467         0.834926128         0.116467960
     0.587060332         0.332521319         0.117271952
     0.584633708         0.830890059         0.117332444
     0.080147311         0.084969811         0.117188282
     0.082447641         0.584206760         0.116344459
     0.583001375         0.085443214         0.117965288
     0.585776865         0.579827309         0.118125908
     0.162865341         0.166772902         0.195981845
     0.167854458         0.667527080         0.192822427
     0.671211779         0.165768817         0.198610112
     0.665029228         0.664335489         0.199056119
     0.165934309         0.416262478         0.192034677
     0.164947867         0.918797553         0.195807889
     0.668590605         0.415269226         0.203236848
     0.667742670         0.916410804         0.195573494
     0.417205840         0.166256472         0.197198644
     0.421867728         0.663503230         0.198236749
     0.914475143         0.167347178         0.201501191
     0.918042600         0.665923893         0.198502690
     0.421264261         0.415073305         0.193143651
     0.418192238         0.912857652         0.195902675
     0.916026890         0.412280768         0.196858555
     0.915546954         0.920582056         0.195231780
     0.026223073         0.361254752         0.336181700
     0.278820485         0.442841828         0.383318394
     0.141837120         0.689645529         0.411745638
     0.530371249         0.363954723         0.363409638
     0.592780650         0.518074036         0.320994228
     0.592863321         0.120197237         0.335896343
     0.386747926         0.953454971         0.379595637
     0.979732752         0.516291797         0.416581064
     0.381356299         0.197973326         0.276716858
     0.110326231         0.956696689         0.328644723
     0.453193456         0.407592773         0.489323854
     0.224804237         0.109059952         0.311283886
     0.838918447         0.302154392         0.311472356
     0.724983156         0.729686558         0.421799034
     0.681957603         0.322982132         0.438838452
     0.546513975         0.028946713         0.415313751
     0.839944422         0.061037324         0.306743175
     0.948307693         0.635724664         0.279459804
     0.348562568         0.684445858         0.456644475
     0.146297991         0.016103189         0.414962977
     0.209931657         0.462437510         0.299962074
     0.351676494         0.269944370         0.450021327
     0.512896001         0.692267537         0.393330514
     0.104725443         0.299394518         0.467300266
     0.265118301         0.661005318         0.281616509
     0.020675307         0.423419237         0.313016623
     0.203499690         0.703402638         0.431526124
     0.108083233         0.977647841         0.361109436
     0.557181597         0.458667129         0.332991362
     0.632651627         0.339186341         0.410171866
     0.296452075         0.375009716         0.407570809
     0.886898398         0.594314873         0.418322146
     0.446326554         0.986068845         0.393019468
     0.221415982         0.535014629         0.396729201
     0.229166001         0.448739976         0.333386928
     0.683586359         0.086077876         0.322522402
     0.411968440         0.682356238         0.433202356
     0.063454732         0.706796110         0.429013163
     0.988477707         0.472589850         0.387540907
     0.328262091         0.154397964         0.285442889
     0.045003247         0.580095351         0.287950426
     0.238407925         0.997288406         0.407442242
     0.239444867         0.527500689         0.291659564
     0.543303370         0.371042252         0.475460112
     0.541883111         0.636528730         0.365967482
     0.839063048         0.053799786         0.273780435
     0.433572769         0.402821928         0.372840613
     0.749387205         0.385233819         0.316306889
     0.681601286         0.827551782         0.423357159
     0.721208215         0.380485266         0.438396335
     0.569625795         0.536735952         0.289235353
     0.571386039         0.062124632         0.388528466
     0.178248733         0.055561177         0.309774131
     0.409206927         0.503541231         0.482142091
     0.067747615         0.312807024         0.497196943
     0.268195182         0.277468622         0.462730229
     0.914900541         0.720899582         0.294950247
     0.527005255         0.136576340         0.311883181
     0.653506219         0.710684240         0.412933856
     0.556693614         0.272107959         0.351810783
     0.155516237         0.199039161         0.322553426
     0.382927507         0.321752757         0.468859285
     0.483637244         0.110908799         0.432386607
     0.329540074         0.760353386         0.475646675
     0.321186453         0.295718580         0.282885432
     0.463429779         0.788598239         0.383351117
     0.951462865         0.343233854         0.328924060
     0.340520978         0.009974608         0.353190511
     0.048415631         0.386873305         0.450980902
     0.849641085         0.300424546         0.278599530
     0.017411064         0.980966449         0.320559442
     0.829859614         0.151626542         0.311483920
     0.102469370         0.106197409         0.427662760
     0.266100764         0.708570957         0.346836269
     0.334852844         0.780464292         0.304474086
     0.286765456         0.720675826         0.311876565
