# Supplementary material for: Electrochemically mediated disproportionation for selective formaldehyde upcycling in acid
Source: Nat Commun. 2026 Mar 18;17:4120. doi: 10.1038/s41467-026-70739-y (PMC13150010; doi:10.1038/s41467-026-70739-y)
Supplement: Supplementary file 3 — Supplementary Data 1–4 [file 41467_2026_70739_MOESM3_ESM.zip › 1.H2CO/Au_CONTCAR.vasp]

POSCAR file written by OVITO Basic 3.10.
1.0
       11.6236209869         0.0000000000         0.0000000000
        5.8118098233        10.0663514456         0.0000000000
        0.0000000000         0.0000000000        30.0000000000
   Au    O    H    C
   48   25   50    1
Direct
     0.000000000         0.000000000         0.036729019
     0.000000000         0.500000000         0.036729019
     0.500000000         0.000000000         0.036729019
     0.499999970         0.500000000         0.036729019
     0.000000000         0.250000000         0.036729019
     0.000000000         0.750000000         0.036729019
     0.500000000         0.250000000         0.036729019
     0.499999970         0.750000000         0.036729019
     0.250000000         0.000000000         0.036729019
     0.249999970         0.500000000         0.036729019
     0.749999940         0.000000000         0.036729019
     0.750000000         0.500000000         0.036729019
     0.249999985         0.250000000         0.036729019
     0.249999970         0.750000000         0.036729019
     0.750000000         0.250000000         0.036729019
     0.750000000         0.750000000         0.036729019
     0.321990013         0.341865361         0.133378178
     0.324426204         0.844566584         0.130074024
     0.837157547         0.334480792         0.126471803
     0.839917958         0.837014556         0.123976268
     0.338498592         0.084129527         0.130926222
     0.335724354         0.583984673         0.118164420
     0.823112547         0.089613274         0.123597816
     0.827103674         0.594598532         0.127541065
     0.088888504         0.321177274         0.121184669
     0.093215607         0.822580814         0.135653675
     0.575328827         0.333460182         0.130873173
     0.571834266         0.833022892         0.120565020
     0.073491283         0.081392616         0.128690109
     0.076499075         0.584788322         0.126838192
     0.586704612         0.074257113         0.128813997
     0.580842078         0.576891422         0.125071898
     0.148838907         0.181429297         0.217764467
     0.154789001         0.673986435         0.222623751
     0.663639426         0.170939431         0.213759750
     0.653409779         0.677618921         0.202454105
     0.154065892         0.427102625         0.217370853
     0.157247037         0.925463617         0.215435922
     0.654095829         0.425504714         0.214166835
     0.658285677         0.924552739         0.222240537
     0.406902283         0.173512548         0.214579433
     0.405573577         0.673662722         0.224422276
     0.908346713         0.175074726         0.220192656
     0.906634867         0.673582554         0.212967932
     0.407787949         0.426863134         0.217445061
     0.409305960         0.919920981         0.220345572
     0.900874972         0.426477045         0.219300449
     0.904569745         0.924065709         0.219885230
     0.979398966         0.457568288         0.382041723
     0.277601004         0.473471731         0.396282285
     0.108453386         0.704705596         0.428480178
     0.528452218         0.371589065         0.377982378
     0.598763585         0.499936819         0.327866018
     0.615417957         0.124358103         0.348211884
     0.378971279         0.940070629         0.398579031
     0.860946119         0.560956299         0.460625738
     0.400738865         0.178137392         0.298952788
     0.153499231         0.903280556         0.317131609
     0.456871748         0.440276682         0.499356627
     0.314772546         0.010430359         0.313158363
     0.865999222         0.324658424         0.331114203
     0.606381953         0.810818434         0.444899142
     0.690177500         0.349411458         0.449339837
     0.529352546         0.067131504         0.423952013
     0.872619271         0.081255041         0.327451557
     0.958166301         0.681277931         0.338824004
     0.328500479         0.703587174         0.460156530
     0.145766288         0.077427946         0.434681475
     0.237004027         0.434014589         0.314584315
     0.351972997         0.309545785         0.463190347
     0.373094380         0.719665110         0.370004267
     0.119633988         0.308734149         0.456479073
     0.679606318         0.682878613         0.293508649
     0.094300926         0.353512347         0.427107781
     0.162939861         0.738520265         0.442445517
     0.213621184         0.828327954         0.336481452
     0.568259954         0.443579137         0.345594198
     0.638511240         0.348316133         0.423205882
     0.296286076         0.408912182         0.421867132
     0.783828437         0.598371983         0.480188578
     0.459932894         0.053604081         0.410401464
     0.211857259         0.565565228         0.407609999
     0.245167851         0.449410349         0.347980022
     0.704189479         0.100772701         0.336670995
     0.360376596         0.698852301         0.429086000
     0.050427161         0.766488254         0.405946404
     0.918744862         0.500843763         0.407629997
     0.355546236         0.125127554         0.304483950
     0.972169578         0.599880755         0.354042709
     0.077841945         0.100759171         0.412012964
     0.276313007         0.480203062         0.299153835
     0.547163546         0.405612797         0.486905664
     0.453738034         0.652323127         0.354303360
     0.874207735         0.070002086         0.294962198
     0.431187123         0.421181649         0.386304885
     0.769088984         0.392499268         0.329647362
     0.608486652         0.895169914         0.444706678
     0.754897773         0.257105470         0.455727786
     0.573021114         0.500563622         0.296625137
     0.573626101         0.081494264         0.397777230
     0.242261603         0.989302278         0.310966074
     0.408046335         0.533541203         0.489560366
     0.134870946         0.165103242         0.445716530
     0.203187838         0.307680815         0.465089530
     0.022043640         0.645190597         0.314556360
     0.552362263         0.132849604         0.324110210
     0.687399030         0.746885121         0.429552555
     0.554145396         0.280549318         0.367433727
     0.349735588         0.982661009         0.343860358
     0.392573267         0.355900645         0.480871141
     0.425548792         0.221946403         0.453541875
     0.347298801         0.764914989         0.476440161
     0.335147858         0.274488479         0.306135058
     0.383867979         0.797921658         0.376027822
     0.944450915         0.407498449         0.366081804
     0.455738693         0.885092080         0.418770552
     0.932762802         0.484939188         0.476340085
     0.900713384         0.331675410         0.302070171
     0.062315803         0.945181787         0.328812927
     0.870914757         0.167492107         0.330911428
     0.290290058         0.989962757         0.415369749
     0.709125161         0.640700042         0.359800726
     0.631314754         0.822239459         0.341965467
     0.675350487         0.716253817         0.332453907
