# Supplementary material for: Electrochemically mediated disproportionation for selective formaldehyde upcycling in acid
Source: Nat Commun. 2026 Mar 18;17:4120. doi: 10.1038/s41467-026-70739-y (PMC13150010; doi:10.1038/s41467-026-70739-y)
Supplement: Supplementary file 3 — Supplementary Data 1–4 [file 41467_2026_70739_MOESM3_ESM.zip › 1.H2CO/P2R_CONTCAR.vasp]

POSCAR file written by OVITO Basic 3.10.
1.0
       10.9659223557         0.0000000000         0.0000000000
        5.4829610224         9.4967685269         0.0000000000
        0.0000000000         0.0000000000        30.0000000000
   Pt   Ru    O    H    C
   32   16   25   50    1
Direct
     0.000000000         0.000000000         0.034184840
     0.000000000         0.500000000         0.034184840
     0.500000000         0.000000000         0.034184840
     0.499999970         0.500000000         0.034184840
     0.250000000         0.249999985         0.034184840
     0.250000030         0.750000000         0.034184840
     0.749999940         0.249999985         0.034184840
     0.750000000         0.750000000         0.034184840
     0.332732588         0.080916613         0.109092511
     0.332853496         0.580762446         0.108378924
     0.831128359         0.081156515         0.108760312
     0.831754982         0.581409574         0.108939491
     0.083619758         0.329840660         0.108778268
     0.082332142         0.830892205         0.108264014
     0.583587766         0.329325616         0.108808950
     0.583971262         0.829402566         0.109348938
     0.083528608         0.083544232         0.107562147
     0.083021946         0.582151353         0.107042246
     0.584154606         0.082385398         0.107898690
     0.584481478         0.582930386         0.108126476
     0.167602748         0.413339078         0.184262469
     0.164745703         0.911689997         0.184087694
     0.666902423         0.411547750         0.185198605
     0.666838706         0.913985431         0.186593071
     0.417267084         0.163002953         0.185606942
     0.412821859         0.663956821         0.184942007
     0.914516985         0.163657457         0.184756592
     0.916539192         0.664457738         0.185006440
     0.415574282         0.411059231         0.184645265
     0.415699512         0.911751449         0.185030699
     0.914453089         0.412356943         0.185000300
     0.914967000         0.912907779         0.185466930
     0.000000000         0.249999985         0.034184840
     0.000000000         0.750000000         0.034184840
     0.499999970         0.249999985         0.034184840
     0.500000060         0.750000000         0.034184840
     0.250000000         0.000000000         0.034184840
     0.250000000         0.500000000         0.034184840
     0.750000000         0.000000000         0.034184840
     0.750000000         0.500000000         0.034184840
     0.334049433         0.331064701         0.106222808
     0.333776325         0.832547128         0.106435239
     0.833813548         0.332683831         0.106638275
     0.832443535         0.832536042         0.106789723
     0.166807607         0.160778448         0.184286445
     0.163326785         0.663132548         0.181118503
     0.666032076         0.162835434         0.183828577
     0.665354192         0.663875222         0.185847998
     0.929853201         0.501427174         0.361664385
     0.185992137         0.482294321         0.364428997
     0.082241528         0.732126236         0.397801101
     0.693834901         0.291383237         0.400940239
     0.580880046         0.464065909         0.332702488
     0.715307593         0.068868414         0.356127650
     0.447968334         0.969489157         0.373311967
     0.881166816         0.681899786         0.433335841
     0.484646708         0.136244401         0.303544462
     0.179685220         0.952099204         0.298891366
     0.474849135         0.416712731         0.461927861
     0.178087473         0.156141385         0.252974540
     0.834267735         0.285451055         0.291081131
     0.377988875         0.672259808         0.271226674
     0.948103130         0.290976703         0.412843585
     0.651447713         0.947277009         0.423928887
     0.910817981         0.017337328         0.294093192
     0.050066378         0.406771570         0.282777041
     0.326081514         0.689912677         0.443744481
     0.167782485         0.047350243         0.388074726
     0.349042267         0.432354152         0.296548128
     0.318230540         0.301039994         0.433857441
     0.424964696         0.732251465         0.372045368
     0.033110358         0.426494032         0.473254323
     0.677827358         0.654173076         0.254186153
     0.026512207         0.488955885         0.364373326
     0.151541412         0.734595597         0.418144017
     0.250478953         0.853875995         0.291398197
     0.622594714         0.402655423         0.360116273
     0.862105966         0.283297390         0.411423117
     0.239281893         0.412510335         0.388231426
     0.726680040         0.851568818         0.432810277
     0.528813183         0.954770029         0.393656999
     0.152811483         0.580688298         0.377444357
     0.274675608         0.456556946         0.320950091
     0.799070001         0.032899827         0.335899651
     0.367010325         0.711735189         0.415915728
     0.008293421         0.728398800         0.416073233
     0.876540601         0.634561062         0.405631214
     0.491641134         0.109130196         0.271906585
     0.996621132         0.465275139         0.257210016
     0.164241821         0.007903869         0.358792156
     0.307238668         0.429691315         0.267725170
     0.503055155         0.403054804         0.493094593
     0.495312929         0.643899918         0.357762635
     0.895168185         0.986315250         0.264765620
     0.622355878         0.324551463         0.424952388
     0.739523649         0.355822295         0.302283406
     0.474071473         0.630328178         0.282723129
     0.029451540         0.197654560         0.402944952
     0.510045171         0.441407591         0.321439266
     0.695631921         0.979814291         0.401513487
     0.175036162         0.076697469         0.269502372
     0.419818372         0.522358596         0.456861228
     0.997504056         0.372909933         0.456323504
     0.132456973         0.382268876         0.464502990
     0.986536026         0.440377623         0.309470117
     0.635158360         0.093505517         0.335481703
     0.351463914         0.600125194         0.278163373
     0.701378703         0.204405189         0.387080222
     0.120153025         0.253342092         0.267818183
     0.380610764         0.333896935         0.446688026
     0.376277328         0.199594021         0.429557621
     0.312708527         0.760409176         0.465825319
     0.432907969         0.241077825         0.302437901
     0.448308855         0.808379948         0.369051099
     0.933197021         0.420923054         0.378824174
     0.449347585         0.024989000         0.347713321
     0.932201624         0.598908424         0.453798860
     0.838476479         0.313816965         0.260236800
     0.084406979         0.960693538         0.296150237
     0.875835180         0.122141778         0.290552586
     0.263414145         0.034723669         0.388146341
     0.678796351         0.713487267         0.317714751
     0.621317744         0.855284095         0.272178322
     0.657327414         0.745797515         0.282524973
