# Supplementary material for: Electrochemically mediated disproportionation for selective formaldehyde upcycling in acid
Source: Nat Commun. 2026 Mar 18;17:4120. doi: 10.1038/s41467-026-70739-y (PMC13150010; doi:10.1038/s41467-026-70739-y)
Supplement: Supplementary file 3 — Supplementary Data 1–4 [file 41467_2026_70739_MOESM3_ESM.zip › 1.H2CO/Pd_CONTCAR.vasp]

POSCAR file written by OVITO Basic 3.10.
1.0
       11.0052738190         0.0000000000         0.0000000000
        5.5026362749         9.5308470692         0.0000000000
        0.0000000000         0.0000000000        30.0000000000
   Pd    O    H    C
   48   25   50    1
Direct
     0.000000000         0.000000000         0.040094879
     0.000000000         0.499999970         0.040094879
     0.500000000         0.000000000         0.040094879
     0.500000000         0.499999970         0.040094879
     0.000000000         0.249999985         0.040094879
     0.000000000         0.750000000         0.040094879
     0.500000000         0.249999985         0.040094879
     0.499999970         0.750000000         0.040094879
     0.250000000         0.000000000         0.040094879
     0.250000000         0.499999970         0.040094879
     0.749999940         0.000000000         0.040094879
     0.750000060         0.499999970         0.040094879
     0.250000000         0.249999985         0.040094879
     0.250000030         0.750000000         0.040094879
     0.750000060         0.249999985         0.040094879
     0.750000000         0.750000000         0.040094879
     0.341922104         0.333254308         0.118239149
     0.342031568         0.832600832         0.118690565
     0.841516495         0.333016455         0.117344253
     0.840955675         0.832925260         0.117296904
     0.342329353         0.081754312         0.118068762
     0.342173040         0.582066894         0.117507786
     0.841157377         0.082225122         0.117307179
     0.842040360         0.582242668         0.118145376
     0.092111014         0.332471490         0.117258191
     0.092190556         0.831809223         0.118001573
     0.592491984         0.332804531         0.117531896
     0.591834307         0.832458079         0.118475758
     0.093078502         0.082208641         0.117949709
     0.092318937         0.582062662         0.117195249
     0.592274606         0.082072429         0.118642174
     0.591644704         0.582281351         0.118375652
     0.182077870         0.167438596         0.194415927
     0.183524430         0.663962603         0.195067093
     0.686045945         0.164871022         0.195250139
     0.684815764         0.665913284         0.197884917
     0.181685612         0.417653769         0.194870055
     0.183696359         0.915342629         0.197809711
     0.683625996         0.413828224         0.195514172
     0.685239196         0.916262150         0.195263907
     0.434368223         0.166058540         0.198601425
     0.433697015         0.663748980         0.195349693
     0.931974411         0.167280361         0.194196329
     0.934568226         0.665716469         0.194799319
     0.434042275         0.417390645         0.195036486
     0.433509052         0.915367842         0.194916219
     0.934869826         0.414583534         0.194665477
     0.932368577         0.915154815         0.194714695
     0.979886413         0.513094842         0.370769411
     0.250147730         0.445741266         0.393111140
     0.130365774         0.852320611         0.404256433
     0.620199978         0.345403880         0.380721331
     0.527112961         0.516688228         0.311034679
     0.633677125         0.125196010         0.337157458
     0.330497891         0.995873213         0.381988078
     0.738592863         0.668995142         0.430681497
     0.415842533         0.186185375         0.272007018
     0.165606558         0.941717148         0.269994408
     0.548835337         0.414523095         0.468509793
     0.210615680         0.141371578         0.304199249
     0.904349208         0.320501000         0.295178324
     0.807220399         0.811391771         0.347679645
     0.807739377         0.363648623         0.438661784
     0.571453750         0.995038569         0.407634735
     0.883135498         0.072970867         0.294807196
     0.050768230         0.642551601         0.295730561
     0.397487909         0.714599669         0.451887310
     0.083761960         0.114536420         0.433862448
     0.320053518         0.438190192         0.303331137
     0.418474674         0.250713289         0.450813144
     0.379259050         0.786416471         0.315943688
     0.136261076         0.305179536         0.485215962
     0.695584953         0.653553486         0.269866586
     0.075296633         0.480418950         0.383264065
     0.217676535         0.784961879         0.419346660
     0.246933058         0.863884091         0.288390785
     0.560119808         0.460862249         0.339202255
     0.768678427         0.342197925         0.412124604
     0.311992139         0.368263423         0.414809734
     0.636080146         0.899992406         0.418546230
     0.416580021         0.999367356         0.389751107
     0.251942128         0.528813183         0.403209805
     0.308663309         0.428703874         0.335748196
     0.725744426         0.093558460         0.322426260
     0.457507640         0.736769795         0.433668792
     0.075070597         0.807401538         0.398615420
     0.829085886         0.623682797         0.414807767
     0.339693099         0.165902898         0.280680448
     0.024275441         0.658099890         0.263394713
     0.071687073         0.032588121         0.429331541
     0.225835100         0.517647862         0.294404894
     0.649194062         0.389216900         0.468228310
     0.434946507         0.678968072         0.317843437
     0.852738261         0.076574132         0.263204008
     0.570188820         0.366636157         0.409599155
     0.814739227         0.408206373         0.297791541
     0.875689864         0.801751673         0.324923903
     0.905274749         0.284758210         0.440892696
     0.459743023         0.490225106         0.299066484
     0.618927836         0.010665241         0.381933957
     0.195075646         0.070659481         0.287605643
     0.495222360         0.517745316         0.468487024
     0.127245381         0.224435627         0.476148784
     0.234679595         0.276526481         0.480235398
     0.013015278         0.584172189         0.307056129
     0.567288041         0.137538984         0.313041121
     0.846524656         0.714147806         0.357716650
     0.619158685         0.263169348         0.366647184
     0.115770660         0.223488346         0.306293964
     0.473368794         0.290714622         0.463471562
     0.484998286         0.155681923         0.439009994
     0.365823090         0.783087015         0.476026058
     0.374717742         0.289707601         0.279702634
     0.365900487         0.831721544         0.345308930
     0.966502249         0.432054967         0.370908737
     0.290855497         0.052989703         0.354574800
     0.744187474         0.588277400         0.446410596
     0.922770619         0.316720366         0.262279630
     0.071452804         0.963451862         0.280974209
     0.880585313         0.164287597         0.298207998
     0.169421658         0.088097870         0.416064322
     0.636754692         0.731503844         0.331804931
     0.566437900         0.861878395         0.284016728
     0.629296899         0.752748013         0.295934051
