# Supplementary material for: Electrochemically mediated disproportionation for selective formaldehyde upcycling in acid
Source: Nat Commun. 2026 Mar 18;17:4120. doi: 10.1038/s41467-026-70739-y (PMC13150010; doi:10.1038/s41467-026-70739-y)
Supplement: Supplementary file 3 — Supplementary Data 1–4 [file 41467_2026_70739_MOESM3_ESM.zip › 1.H2CO/Pt_CONTCAR.vasp]

POSCAR file written by OVITO Basic 3.10.
1.0
       11.1006669998         0.0000000000         0.0000000000
        5.5503328599         9.6134599903         0.0000000000
        0.0000000000         0.0000000000        30.0000000000
   Pt    O    H    C
   48   25   50    1
Direct
     0.000000000         0.000000000         0.039575629
     0.000000000         0.499999970         0.039575629
     0.500000000         0.000000000         0.039575629
     0.499999970         0.499999970         0.039575629
     0.000000000         0.249999985         0.039575629
     0.000000000         0.750000000         0.039575629
     0.500000000         0.249999985         0.039575629
     0.500000000         0.750000000         0.039575629
     0.250000000         0.000000000         0.039575629
     0.250000000         0.499999970         0.039575629
     0.750000000         0.000000000         0.039575629
     0.750000060         0.499999970         0.039575629
     0.249999985         0.249999985         0.039575629
     0.250000000         0.750000000         0.039575629
     0.750000000         0.249999985         0.039575629
     0.750000000         0.750000000         0.039575629
     0.337067455         0.329736650         0.119722195
     0.337040156         0.829627395         0.119498722
     0.838098764         0.329070866         0.119758062
     0.837464094         0.829559922         0.119324006
     0.337673098         0.079287671         0.119648673
     0.337568820         0.579942644         0.119382709
     0.837347746         0.079233721         0.119543582
     0.837898791         0.579152465         0.119247161
     0.087341487         0.329308420         0.119202837
     0.087859124         0.828915358         0.119528607
     0.587505639         0.329399824         0.119494595
     0.587294519         0.829588532         0.119423024
     0.087933652         0.078496560         0.119622856
     0.087221108         0.579663754         0.119386800
     0.585503101         0.080584936         0.120324008
     0.588128150         0.579371631         0.119545832
     0.175113589         0.160781458         0.199130774
     0.176857471         0.661332488         0.199468628
     0.677557349         0.161105737         0.200017378
     0.677905083         0.659737587         0.200462401
     0.175262570         0.412021905         0.198647529
     0.176925927         0.910025179         0.200580135
     0.676322520         0.410163760         0.200239941
     0.678239286         0.911596119         0.198887736
     0.426314741         0.161581129         0.201825395
     0.426635087         0.660436332         0.199587941
     0.926069200         0.161388651         0.199752107
     0.927164018         0.661251962         0.199191332
     0.426862627         0.411907494         0.199457273
     0.425381988         0.911460280         0.198603570
     0.927464128         0.410057783         0.200003818
     0.926970482         0.910837948         0.199607536
     0.881344557         0.469927460         0.416650087
     0.290555537         0.514952660         0.384300560
     0.112729952         0.783022940         0.419594586
     0.578892410         0.352245629         0.365222961
     0.683827341         0.465569228         0.312444657
     0.614962518         0.105003417         0.336643338
     0.382478446         0.940714240         0.392832518
     0.984225512         0.689333379         0.474817693
     0.392195731         0.179518983         0.282221258
     0.184624404         0.899330318         0.294448882
     0.515786290         0.442564011         0.484414726
     0.208023787         0.124139249         0.320208222
     0.955195248         0.407728940         0.330350399
     0.779538929         0.749591351         0.394301772
     0.768992901         0.301727921         0.433444083
     0.534021497         0.066539876         0.417613834
     0.879579127         0.028302893         0.310431987
     0.977260768         0.645166218         0.314110637
     0.386382431         0.699734271         0.437065482
     0.972471595         0.065066144         0.386693776
     0.265737236         0.454885542         0.301592886
     0.360856056         0.339692920         0.453968078
     0.430728257         0.711441219         0.345291764
     0.104424611         0.396282196         0.477537006
     0.679168463         0.707788646         0.284206659
     0.962976813         0.444193184         0.435694873
     0.202334717         0.766465485         0.432659745
     0.261182904         0.819580615         0.310105115
     0.646797359         0.412426174         0.328788429
     0.702759564         0.324012935         0.408648282
     0.304932475         0.450699449         0.409959108
     0.614165604         0.990355253         0.432628393
     0.439002484         0.982986510         0.402297556
     0.219535500         0.611328244         0.393364578
     0.281232029         0.476081401         0.333294839
     0.710351944         0.066379450         0.323298723
     0.405016690         0.673607767         0.405272573
     0.070067845         0.750259936         0.442699701
     0.905589521         0.717119873         0.454606563
     0.324071288         0.149689496         0.292311460
     0.934971094         0.700305760         0.287011027
     0.907994032         0.138586074         0.407458425
     0.310592264         0.488744199         0.280742973
     0.611591995         0.390179336         0.472056806
     0.523669660         0.639568329         0.334462732
     0.873038471         0.094322704         0.287556380
     0.480462998         0.419729143         0.372636676
     0.862708747         0.422323257         0.320430279
     0.841001987         0.731965005         0.368411958
     0.808939040         0.364030361         0.429432750
     0.671348155         0.457241237         0.280442923
     0.573340833         0.073309079         0.387938321
     0.187063262         0.051613107         0.309174806
     0.476759195         0.537148416         0.471749276
     0.106167853         0.337656707         0.501756847
     0.203998163         0.368060321         0.471117675
     0.077838048         0.590850532         0.306741327
     0.545180321         0.120774247         0.313402206
     0.797567725         0.655976474         0.402591825
     0.582894087         0.264614850         0.354418337
     0.119219802         0.212896049         0.322349161
     0.420892149         0.374053657         0.468507051
     0.424657702         0.242048383         0.444223732
     0.392381132         0.785010099         0.437691331
     0.343139142         0.282714337         0.288691968
     0.439802229         0.786742747         0.360044748
     0.920346379         0.438087255         0.385796368
     0.304929346         0.012868086         0.375357121
     0.023678888         0.588659823         0.479157895
     0.958004892         0.491672546         0.320009112
     0.096535206         0.903424025         0.302072614
     0.910504520         0.052521989         0.339699537
     0.013866057         0.973333776         0.401999801
     0.590854824         0.864119709         0.330056995
     0.492067009         0.889470696         0.274822772
     0.584915578         0.822233975         0.296828240
