# Supplementary material for: Electrochemically mediated disproportionation for selective formaldehyde upcycling in acid
Source: Nat Commun. 2026 Mar 18;17:4120. doi: 10.1038/s41467-026-70739-y (PMC13150010; doi:10.1038/s41467-026-70739-y)
Supplement: Supplementary file 3 — Supplementary Data 1–4 [file 41467_2026_70739_MOESM3_ESM.zip › 1.H2CO/Ru_CONTCAR.vasp]

POSCAR file written by OVITO Basic 3.10.
1.0
       10.7654075623         0.0000000000         0.0000000000
       -5.3827037811         9.3231164310         0.0000000000
        0.0000000000         0.0000000000        30.0000000000
   Ru    O    H    C
   48   25   50    1
Direct
     0.083333343         0.166666672         0.029221686
     0.083333343         0.666666687         0.029221686
     0.583333313         0.166666672         0.029221686
     0.583333313         0.666666687         0.029221686
     0.083333351         0.416666687         0.029221686
     0.083333343         0.916666687         0.029221686
     0.583333313         0.416666687         0.029221686
     0.583333313         0.916666687         0.029221686
     0.333333343         0.166666672         0.029221686
     0.333333343         0.666666687         0.029221686
     0.833333313         0.166666672         0.029221686
     0.833333373         0.666666687         0.029221686
     0.333333343         0.416666687         0.029221686
     0.333333343         0.916666687         0.029221686
     0.833333373         0.416666687         0.029221686
     0.833333373         0.916666687         0.029221686
     0.084060863         0.160264581         0.165715754
     0.079085208         0.657968044         0.165509060
     0.577196658         0.166362822         0.166862518
     0.589466393         0.672686577         0.165069163
     0.077012122         0.422071129         0.166034371
     0.085145682         0.916654527         0.165743902
     0.575138688         0.409571439         0.165103123
     0.597889066         0.923892558         0.165522203
     0.341518253         0.177046716         0.165391251
     0.327450156         0.668712676         0.166367263
     0.840231419         0.162681416         0.165173754
     0.843127131         0.671886206         0.164986253
     0.334881723         0.409644514         0.164868638
     0.323770970         0.916840732         0.165311500
     0.840427339         0.427957982         0.165438771
     0.831654191         0.925363421         0.165449336
     0.168018684         0.084399946         0.096343532
     0.165241286         0.582397223         0.096201487
     0.666297615         0.082365289         0.096942075
     0.667538166         0.583408892         0.096877977
     0.167510852         0.334477544         0.096722722
     0.167535424         0.834569812         0.095932782
     0.667227507         0.333344609         0.096948549
     0.667877197         0.835440993         0.096308485
     0.416403323         0.083690003         0.096642457
     0.416745871         0.583857954         0.097103246
     0.918145001         0.083136462         0.096421197
     0.916898549         0.583736420         0.096426487
     0.416699708         0.332748741         0.095688857
     0.418360829         0.835214913         0.096557193
     0.917070925         0.335234553         0.096642599
     0.916944563         0.834917128         0.096163414
     0.481132090         0.549765229         0.338099062
     0.808175504         0.511672020         0.361908942
     0.883729517         0.801993012         0.384499282
     0.993313313         0.415468812         0.356629550
     0.188714191         0.709255397         0.354574770
     0.758381605         0.107723229         0.312855452
     0.350671411         0.118249089         0.374982178
     0.654290140         0.840617120         0.366985321
     0.584685862         0.162270904         0.243051395
     0.064906329         0.851058125         0.312599897
     0.891336024         0.475057870         0.480449557
     0.311855286         0.086803339         0.268280178
     0.267434806         0.350826144         0.276394248
     0.597199082         0.714531720         0.234035820
     0.062041603         0.375122011         0.442776918
     0.605817080         0.107044645         0.387666196
     0.981179833         0.100620836         0.278838456
     0.723528206         0.649594307         0.289757460
     0.987771571         0.768259704         0.462317914
     0.063232742         0.117895350         0.407393575
     0.769490063         0.429099619         0.275837958
     0.665138721         0.362329066         0.431896627
     0.238120437         0.875223517         0.427677393
     0.437278152         0.387213647         0.414019167
     0.338149756         0.671056926         0.236160517
     0.465352833         0.495361507         0.366326630
     0.904537857         0.790271282         0.416242957
     0.005372387         0.850158989         0.338026196
     0.133441582         0.603825569         0.353256226
     0.043143351         0.389580965         0.411497772
     0.747007132         0.456936687         0.388574719
     0.575835168         0.013095456         0.400590658
     0.440845072         0.115372762         0.373243570
     0.836295426         0.613537669         0.366035342
     0.789942324         0.448519021         0.308503211
     0.845645726         0.108389996         0.299701363
     0.091193482         0.816311657         0.450307757
     0.796903014         0.812011600         0.381638050
     0.681908011         0.912445486         0.343106121
     0.486203402         0.131361485         0.254706442
     0.734192252         0.568207502         0.278945148
     0.996579766         0.017573459         0.399225056
     0.860724568         0.466479510         0.259729743
     0.957974970         0.441510469         0.470495611
     0.223886073         0.806670129         0.403088570
     0.964829803         0.081249684         0.246461615
     0.923672378         0.450259894         0.360851645
     0.250738800         0.386424184         0.247851565
     0.655839860         0.686982095         0.255712837
     0.048815232         0.278106600         0.441907257
     0.136026144         0.744610369         0.336417496
     0.671377003         0.116157003         0.363107771
     0.246199057         0.025112538         0.292106956
     0.939469099         0.580047131         0.476008117
     0.379401952         0.393633604         0.437862188
     0.522139013         0.386176288         0.427595794
     0.642130375         0.605717242         0.311618030
     0.703339994         0.112278543         0.287407577
     0.496849120         0.671092629         0.243765458
     0.942681670         0.326548755         0.339698821
     0.263915807         0.037505206         0.240052849
     0.752943635         0.404533148         0.453198612
     0.645321429         0.265406668         0.423104078
     0.990251601         0.820617080         0.488920182
     0.647621036         0.263662994         0.253463686
     0.272074342         0.968269050         0.412279367
     0.401541293         0.486157537         0.318014055
     0.378618419         0.212190539         0.388627857
     0.578275084         0.748567998         0.354900897
     0.303805798         0.286807239         0.267062962
     0.000574443         0.826192677         0.286991209
     0.077160150         0.187178656         0.280869633
     0.149922758         0.139423460         0.391197443
     0.347071856         0.735847414         0.300298870
     0.269968897         0.808916032         0.256849706
     0.317686528         0.742277145         0.265705317
