# Supplementary material for: Electrochemically mediated disproportionation for selective formaldehyde upcycling in acid
Source: Nat Commun. 2026 Mar 18;17:4120. doi: 10.1038/s41467-026-70739-y (PMC13150010; doi:10.1038/s41467-026-70739-y)
Supplement: Supplementary file 3 — Supplementary Data 1–4 [file 41467_2026_70739_MOESM3_ESM.zip › 2.OHCH2OH/1.Ag/CONTCAR]

POSCAR file written by OVITO Basic 3.10.
   1.00000000000000     
    11.5239219665999997    0.0000000000000000    0.0000000000000000
     5.7619609832999998    9.9800091742999992    0.0000000000000000
     0.0000000000000000    0.0000000000000000   30.0000000000000000
   Ag   O    H    C 
    48    26    52     1
Selective dynamics
Direct
  0.0000000000000000  0.0000000000000000  0.0372717119999990   F   F   F
  0.0000000000000000  0.5000000000000000  0.0372717119999990   F   F   F
  0.5000000000000000  0.0000000000000000  0.0372717119999990   F   F   F
  0.5000000000000000  0.5000000000000000  0.0372717119999990   F   F   F
  0.0000000000000000  0.2500000000000000  0.0372717119999990   F   F   F
  0.0000000000000000  0.7500000000000000  0.0372717119999990   F   F   F
  0.5000000000000000  0.2500000000000000  0.0372717119999990   F   F   F
  0.5000000599999979  0.7500000000000000  0.0372717119999990   F   F   F
  0.2500000000000000  0.0000000000000000  0.0372717119999990   F   F   F
  0.2500000000000000  0.5000000000000000  0.0372717119999990   F   F   F
  0.7500000000000000  0.0000000000000000  0.0372717119999990   F   F   F
  0.7500000000000000  0.5000000000000000  0.0372717119999990   F   F   F
  0.2500000000000000  0.2500000000000000  0.0372717119999990   F   F   F
  0.2500000000000000  0.7500000000000000  0.0372717119999990   F   F   F
  0.7500000599999979  0.2500000000000000  0.0372717119999990   F   F   F
  0.7499999400000021  0.7500000000000000  0.0372717119999990   F   F   F
  0.3320741113399104  0.3325597264850834  0.1154720177593540   T   T   T
  0.3345139015401972  0.8318031524123896  0.1166671589302655   T   T   T
  0.8346317294711735  0.3342877315888255  0.1175260085833694   T   T   T
  0.8350603548903229  0.8328587985601840  0.1179084342802409   T   T   T
  0.3326340734010974  0.0863448272348428  0.1173404191313362   T   T   T
  0.3340809108859754  0.5853401200962755  0.1155987463961594   T   T   T
  0.8331348261214004  0.0840208702603580  0.1176307566954834   T   T   T
  0.8380823641178972  0.5832444782656836  0.1179850231181146   T   T   T
  0.0813274222728612  0.3329400330023914  0.1170265903220969   T   T   T
  0.0825309009288603  0.8362681954924980  0.1163445939348183   T   T   T
  0.5889743341104796  0.3317637831662659  0.1159100397192134   T   T   T
  0.5856574237686338  0.8343832987767243  0.1161190492379012   T   T   T
  0.0809823750241777  0.0849495550298164  0.1176061930901239   T   T   T
  0.0828782197652964  0.5850846759452468  0.1167138349165200   T   T   T
  0.5819258261912826  0.0874468002497289  0.1190450057948654   T   T   T
  0.5848041406502643  0.5821134292845346  0.1170816681627380   T   T   T
  0.1622137924916726  0.1683855026970493  0.1961727233912455   T   T   T
  0.1682652569651158  0.6680910941535860  0.1928404463889560   T   T   T
  0.6697512614491339  0.1681642004966168  0.2007561570941857   T   T   T
  0.6713452871170886  0.6663478078120566  0.1936093518375995   T   T   T
  0.1652883589762657  0.4168621401426755  0.1926885754852345   T   T   T
  0.1643699278098296  0.9194248975311701  0.1956317917984528   T   T   T
  0.6713399272888929  0.4125947234348106  0.1973577416963423   T   T   T
  0.6691818925488198  0.9186049125618155  0.1964631700785421   T   T   T
  0.4165745459851294  0.1678092381536428  0.1994706541475783   T   T   T
  0.4202328184314950  0.6673610399639421  0.1951236369428185   T   T   T
  0.9157002863576821  0.1671031169958541  0.2045694439974578   T   T   T
  0.9194183993319330  0.6670873345579492  0.2013279173850226   T   T   T
  0.4194620284751864  0.4141549746073248  0.1891655050348198   T   T   T
  0.4190543701964985  0.9177591675547193  0.1927641163162467   T   T   T
  0.9147564292801036  0.4142515195890192  0.1987973787355505   T   T   T
  0.9163425611552949  0.9212641173065623  0.1958456913896452   T   T   T
  0.0043844916759233  0.3410052791234061  0.3359933833601584   T   T   T
  0.2624289433511971  0.4436210896550890  0.3885897253009480   T   T   T
  0.1342701840626160  0.6940871530825319  0.4162855406982027   T   T   T
  0.5156461827216815  0.3644378327226224  0.3665220576838797   T   T   T
  0.4202343998109327  0.4599052097696142  0.2895961774591161   T   T   T
  0.5791630243021092  0.1205173183773784  0.3369428574999226   T   T   T
  0.3841038355859309  0.9561976064071704  0.3864077022437384   T   T   T
  0.9010512109887261  0.4593846924278143  0.4210570364589745   T   T   T
  0.3702175448446502  0.1821241607299392  0.2792572139895355   T   T   T
  0.1084865185480738  0.9482247191365702  0.3357451490566586   T   T   T
  0.4583133875035264  0.4194842169353787  0.4912125930058885   T   T   T
  0.2227962316340484  0.0881313273140498  0.3135833480374479   T   T   T
  0.8091167720270858  0.2876058218485701  0.3096507824970225   T   T   T
  0.7415354982359101  0.7401029056288492  0.4352236384670767   T   T   T
  0.6697836843115618  0.3799608892303703  0.4357999906581408   T   T   T
  0.5459950571787692  0.0351927966086897  0.4176547916557766   T   T   T
  0.8311069030228567  0.0363173903769778  0.3079834718420064   T   T   T
  0.9516539740262270  0.6550716584790974  0.2806263971945389   T   T   T
  0.3174840735941245  0.7007271156651445  0.4727445779450016   T   T   T
  0.1399031596128897  0.0250577312798169  0.4226318020151613   T   T   T
  0.1945086329332550  0.4470117274398860  0.3036600142998130   T   T   T
  0.3585611064474940  0.2746236319541946  0.4562736793721719   T   T   T
  0.5026382933842676  0.7205827522698368  0.4239960411436069   T   T   T
  0.1114452400720469  0.2908189501521663  0.4740505334286135   T   T   T
  0.6435778997518347  0.5651438713994624  0.3006632437936236   T   T   T
  0.4209473037531945  0.6823222399349544  0.2735819127971033   T   T   T
  0.0057661595668353  0.3990948999936358  0.3124964200809231   T   T   T
  0.1919335944221963  0.7106456360495161  0.4370632994303580   T   T   T
  0.0981492825659220  0.9749978738520555  0.3675330224337034   T   T   T
  0.4645821066773250  0.4226792493166145  0.3202722987852138   T   T   T
  0.6334705112441144  0.3684291039881095  0.4074490827396061   T   T   T
  0.2860859796037894  0.3792545206924813  0.4143088205365932   T   T   T
  0.8607637242624695  0.5579344226538530  0.4226564804729442   T   T   T
  0.4442749875413428 -0.0096412092368319  0.3978037159248036   T   T   T
  0.2089830921710893  0.5371138536869756  0.4010303259181581   T   T   T
  0.2073763064458816  0.4405705095592930  0.3371002793787144   T   T   T
  0.6699687723970822  0.0791709715227582  0.3231472246165487   T   T   T
  0.3849041183741473  0.7119554234824135  0.4547661071428286   T   T   T
  0.0442435893086507  0.7400373182397967  0.4285331543435252   T   T   T
  0.9366083025521960  0.4307384341194708  0.3905216113142982   T   T   T
  0.3234893959917730  0.1310844806065305  0.2873763238999016   T   T   T
  0.0442017916776296  0.5859919182047149  0.2902420975907000   T   T   T
  0.2325201124148755  0.0006687820312212  0.4140253383463501   T   T   T
  0.2659735492655589  0.4659808281507065  0.2935169636427311   T   T   T
  0.5429782931872651  0.3980954895020771  0.4760860403152035   T   T   T
  0.5444728993487439  0.6427291239533179  0.4044970985189344   T   T   T
  0.8367536736284031  0.0257225004514932  0.2750940136313395   T   T   T
  0.4224954563815998  0.4000112199271822  0.3791234625885547   T   T   T
  0.7284103115296574  0.3767010918461690  0.3131428307677543   T   T   T
  0.7077820359167364  0.8358892374133450  0.4309855844307564   T   T   T
  0.7465235268121490  0.3915955285165675  0.4294288008662198   T   T   T
  0.4823090190968972  0.3989694119888412  0.2667096057666052   T   T   T
  0.5660370315732562  0.0639557073253561  0.3888170922075992   T   T   T
  0.1808521394895250  0.0290372534990814  0.3149200742012570   T   T   T
  0.4029166697110890  0.5177264425158106  0.4889517800689342   T   T   T
  0.0772072885386120  0.2972374521291773  0.5041080004344894   T   T   T
  0.2786582441721799  0.2799079160380060  0.4705590067164530   T   T   T
  0.9352626571517133  0.7407486854066150  0.2924766314874478   T   T   T
  0.5124842526229452  0.1354078199404355  0.3133288026153971   T   T   T
  0.6591298711004708  0.7343912619480009  0.4366680590818661   T   T   T
  0.5458107008296883  0.2685906056390173  0.3586279527459940   T   T   T
  0.1491482919942439  0.1770437878239606  0.3234281174575370   T   T   T
  0.3916322940983588  0.3269133111425499  0.4740486714095506   T   T   T
  0.4856063326545309  0.1192443612054485  0.4341837106495223   T   T   T
  0.2785038666352662  0.7754015932383558  0.4935629807012201   T   T   T
  0.3017515545870199  0.2771939133315010  0.2861529809271463   T   T   T
  0.4577050082719973  0.8027576215907596  0.4043004042287269   T   T   T
  0.9324384759599166  0.3213785571511956  0.3266739511089823   T   T   T
  0.3385792187488141  0.0055436376047033  0.3588098531731185   T   T   T
  0.0345542281196841  0.3609387290376658  0.4562502834053799   T   T   T
  0.8222830964392390  0.2821731557438434  0.2767011143439656   T   T   T
  0.0201285357184343  0.9657776709080940  0.3256400115004460   T   T   T
  0.8184946858842357  0.1277719347633285  0.3118707404013914   T   T   T
  0.1048234282697129  0.1125717954849395  0.4367806002123574   T   T   T
  0.4850380162331257  0.7096347220211189  0.3343279057522164   T   T   T
  0.5320037365860850  0.7699899367690297  0.2860024816680217   T   T   T
  0.4139156879155423  0.6014068028531392  0.2823781452691525   T   T   T
  0.6895779199595610  0.5539736412653780  0.2717300747382640   T   T   T
  0.5201742190178200  0.6877556772012345  0.2997692656306392   T   T   T
 
  0.00000000E+00  0.00000000E+00  0.00000000E+00
  0.00000000E+00  0.00000000E+00  0.00000000E+00
  0.00000000E+00  0.00000000E+00  0.00000000E+00
  0.00000000E+00  0.00000000E+00  0.00000000E+00
  0.00000000E+00  0.00000000E+00  0.00000000E+00
  0.00000000E+00  0.00000000E+00  0.00000000E+00
  0.00000000E+00  0.00000000E+00  0.00000000E+00
  0.00000000E+00  0.00000000E+00  0.00000000E+00
  0.00000000E+00  0.00000000E+00  0.00000000E+00
  0.00000000E+00  0.00000000E+00  0.00000000E+00
  0.00000000E+00  0.00000000E+00  0.00000000E+00
  0.00000000E+00  0.00000000E+00  0.00000000E+00
  0.00000000E+00  0.00000000E+00  0.00000000E+00
  0.00000000E+00  0.00000000E+00  0.00000000E+00
  0.00000000E+00  0.00000000E+00  0.00000000E+00
  0.00000000E+00  0.00000000E+00  0.00000000E+00
  0.00000000E+00  0.00000000E+00  0.00000000E+00
  0.00000000E+00  0.00000000E+00  0.00000000E+00
  0.00000000E+00  0.00000000E+00  0.00000000E+00
  0.00000000E+00  0.00000000E+00  0.00000000E+00
  0.00000000E+00  0.00000000E+00  0.00000000E+00
  0.00000000E+00  0.00000000E+00  0.00000000E+00
  0.00000000E+00  0.00000000E+00  0.00000000E+00
  0.00000000E+00  0.00000000E+00  0.00000000E+00
  0.00000000E+00  0.00000000E+00  0.00000000E+00
  0.00000000E+00  0.00000000E+00  0.00000000E+00
  0.00000000E+00  0.00000000E+00  0.00000000E+00
  0.00000000E+00  0.00000000E+00  0.00000000E+00
  0.00000000E+00  0.00000000E+00  0.00000000E+00
  0.00000000E+00  0.00000000E+00  0.00000000E+00
  0.00000000E+00  0.00000000E+00  0.00000000E+00
  0.00000000E+00  0.00000000E+00  0.00000000E+00
  0.00000000E+00  0.00000000E+00  0.00000000E+00
  0.00000000E+00  0.00000000E+00  0.00000000E+00
  0.00000000E+00  0.00000000E+00  0.00000000E+00
  0.00000000E+00  0.00000000E+00  0.00000000E+00
  0.00000000E+00  0.00000000E+00  0.00000000E+00
  0.00000000E+00  0.00000000E+00  0.00000000E+00
  0.00000000E+00  0.00000000E+00  0.00000000E+00
  0.00000000E+00  0.00000000E+00  0.00000000E+00
  0.00000000E+00  0.00000000E+00  0.00000000E+00
  0.00000000E+00  0.00000000E+00  0.00000000E+00
  0.00000000E+00  0.00000000E+00  0.00000000E+00
  0.00000000E+00  0.00000000E+00  0.00000000E+00
  0.00000000E+00  0.00000000E+00  0.00000000E+00
  0.00000000E+00  0.00000000E+00  0.00000000E+00
  0.00000000E+00  0.00000000E+00  0.00000000E+00
  0.00000000E+00  0.00000000E+00  0.00000000E+00
  0.00000000E+00  0.00000000E+00  0.00000000E+00
  0.00000000E+00  0.00000000E+00  0.00000000E+00
  0.00000000E+00  0.00000000E+00  0.00000000E+00
  0.00000000E+00  0.00000000E+00  0.00000000E+00
  0.00000000E+00  0.00000000E+00  0.00000000E+00
  0.00000000E+00  0.00000000E+00  0.00000000E+00
  0.00000000E+00  0.00000000E+00  0.00000000E+00
  0.00000000E+00  0.00000000E+00  0.00000000E+00
  0.00000000E+00  0.00000000E+00  0.00000000E+00
  0.00000000E+00  0.00000000E+00  0.00000000E+00
  0.00000000E+00  0.00000000E+00  0.00000000E+00
  0.00000000E+00  0.00000000E+00  0.00000000E+00
  0.00000000E+00  0.00000000E+00  0.00000000E+00
  0.00000000E+00  0.00000000E+00  0.00000000E+00
  0.00000000E+00  0.00000000E+00  0.00000000E+00
  0.00000000E+00  0.00000000E+00  0.00000000E+00
  0.00000000E+00  0.00000000E+00  0.00000000E+00
  0.00000000E+00  0.00000000E+00  0.00000000E+00
  0.00000000E+00  0.00000000E+00  0.00000000E+00
  0.00000000E+00  0.00000000E+00  0.00000000E+00
  0.00000000E+00  0.00000000E+00  0.00000000E+00
  0.00000000E+00  0.00000000E+00  0.00000000E+00
  0.00000000E+00  0.00000000E+00  0.00000000E+00
  0.00000000E+00  0.00000000E+00  0.00000000E+00
  0.00000000E+00  0.00000000E+00  0.00000000E+00
  0.00000000E+00  0.00000000E+00  0.00000000E+00
  0.00000000E+00  0.00000000E+00  0.00000000E+00
  0.00000000E+00  0.00000000E+00  0.00000000E+00
  0.00000000E+00  0.00000000E+00  0.00000000E+00
  0.00000000E+00  0.00000000E+00  0.00000000E+00
  0.00000000E+00  0.00000000E+00  0.00000000E+00
  0.00000000E+00  0.00000000E+00  0.00000000E+00
  0.00000000E+00  0.00000000E+00  0.00000000E+00
  0.00000000E+00  0.00000000E+00  0.00000000E+00
  0.00000000E+00  0.00000000E+00  0.00000000E+00
  0.00000000E+00  0.00000000E+00  0.00000000E+00
  0.00000000E+00  0.00000000E+00  0.00000000E+00
  0.00000000E+00  0.00000000E+00  0.00000000E+00
  0.00000000E+00  0.00000000E+00  0.00000000E+00
  0.00000000E+00  0.00000000E+00  0.00000000E+00
  0.00000000E+00  0.00000000E+00  0.00000000E+00
  0.00000000E+00  0.00000000E+00  0.00000000E+00
  0.00000000E+00  0.00000000E+00  0.00000000E+00
  0.00000000E+00  0.00000000E+00  0.00000000E+00
  0.00000000E+00  0.00000000E+00  0.00000000E+00
  0.00000000E+00  0.00000000E+00  0.00000000E+00
  0.00000000E+00  0.00000000E+00  0.00000000E+00
  0.00000000E+00  0.00000000E+00  0.00000000E+00
  0.00000000E+00  0.00000000E+00  0.00000000E+00
  0.00000000E+00  0.00000000E+00  0.00000000E+00
  0.00000000E+00  0.00000000E+00  0.00000000E+00
  0.00000000E+00  0.00000000E+00  0.00000000E+00
  0.00000000E+00  0.00000000E+00  0.00000000E+00
  0.00000000E+00  0.00000000E+00  0.00000000E+00
  0.00000000E+00  0.00000000E+00  0.00000000E+00
  0.00000000E+00  0.00000000E+00  0.00000000E+00
  0.00000000E+00  0.00000000E+00  0.00000000E+00
  0.00000000E+00  0.00000000E+00  0.00000000E+00
  0.00000000E+00  0.00000000E+00  0.00000000E+00
  0.00000000E+00  0.00000000E+00  0.00000000E+00
  0.00000000E+00  0.00000000E+00  0.00000000E+00
  0.00000000E+00  0.00000000E+00  0.00000000E+00
  0.00000000E+00  0.00000000E+00  0.00000000E+00
  0.00000000E+00  0.00000000E+00  0.00000000E+00
  0.00000000E+00  0.00000000E+00  0.00000000E+00
  0.00000000E+00  0.00000000E+00  0.00000000E+00
  0.00000000E+00  0.00000000E+00  0.00000000E+00
  0.00000000E+00  0.00000000E+00  0.00000000E+00
  0.00000000E+00  0.00000000E+00  0.00000000E+00
  0.00000000E+00  0.00000000E+00  0.00000000E+00
  0.00000000E+00  0.00000000E+00  0.00000000E+00
  0.00000000E+00  0.00000000E+00  0.00000000E+00
  0.00000000E+00  0.00000000E+00  0.00000000E+00
  0.00000000E+00  0.00000000E+00  0.00000000E+00
  0.00000000E+00  0.00000000E+00  0.00000000E+00
  0.00000000E+00  0.00000000E+00  0.00000000E+00
  0.00000000E+00  0.00000000E+00  0.00000000E+00
  0.00000000E+00  0.00000000E+00  0.00000000E+00
  0.00000000E+00  0.00000000E+00  0.00000000E+00
