# Supplementary material for: Electrochemically mediated disproportionation for selective formaldehyde upcycling in acid
Source: Nat Commun. 2026 Mar 18;17:4120. doi: 10.1038/s41467-026-70739-y (PMC13150010; doi:10.1038/s41467-026-70739-y)
Supplement: Supplementary file 3 — Supplementary Data 1–4 [file 41467_2026_70739_MOESM3_ESM.zip › 2.OHCH2OH/2.Au/CONTCAR]

POSCAR file written by OVITO Basic 3.10.
   1.00000000000000     
    11.6236209869000007    0.0000000000000000    0.0000000000000000
     5.8118098233000000   10.0663514456000005    0.0000000000000000
     0.0000000000000000    0.0000000000000000   30.0000000000000000
   Au   O    H    C 
    48    26    52     1
Selective dynamics
Direct
  0.0000000000000000  0.0000000000000000  0.0367290189999991   F   F   F
  0.0000000000000000  0.5000000000000000  0.0367290189999991   F   F   F
  0.5000000000000000  0.0000000000000000  0.0367290189999991   F   F   F
  0.4999999699999975  0.5000000000000000  0.0367290189999991   F   F   F
  0.0000000000000000  0.2500000000000000  0.0367290189999991   F   F   F
  0.0000000000000000  0.7500000000000000  0.0367290189999991   F   F   F
  0.5000000000000000  0.2500000000000000  0.0367290189999991   F   F   F
  0.4999999699999975  0.7500000000000000  0.0367290189999991   F   F   F
  0.2500000000000000  0.0000000000000000  0.0367290189999991   F   F   F
  0.2499999699999975  0.5000000000000000  0.0367290189999991   F   F   F
  0.7499999400000021  0.0000000000000000  0.0367290189999991   F   F   F
  0.7500000000000000  0.5000000000000000  0.0367290189999991   F   F   F
  0.2499999850000023  0.2500000000000000  0.0367290189999991   F   F   F
  0.2499999699999975  0.7500000000000000  0.0367290189999991   F   F   F
  0.7500000000000000  0.2500000000000000  0.0367290189999991   F   F   F
  0.7500000000000000  0.7500000000000000  0.0367290189999991   F   F   F
  0.3323516335732761  0.3305272796425021  0.1311374548300769   T   T   T
  0.3239017164959849  0.8424526901087568  0.1317841422465000   T   T   T
  0.8426021191522243  0.3235900126973602  0.1243079810576680   T   T   T
  0.8375623389516891  0.8338925059100245  0.1217415937469595   T   T   T
  0.3269715656623839  0.0854963655512236  0.1242816792155867   T   T   T
  0.3348513229003460  0.5706494410645169  0.1202604738915182   T   T   T
  0.8150467604933735  0.0924719806309682  0.1256427075960713   T   T   T
  0.8170849737554323  0.5803533597617543  0.1310428433946613   T   T   T
  0.0759313176002562  0.3451704710516929  0.1256082877513867   T   T   T
  0.0826468424044725  0.8322830742204476  0.1339874200065717   T   T   T
  0.5860987555373181  0.3403362799611704  0.1256969399714506   T   T   T
  0.5892295657899735  0.8302341008923202  0.1212604264754332   T   T   T
  0.0805495462841148  0.0809509467002100  0.1235165492246865   T   T   T
  0.0838207246992098  0.5862777529921421  0.1238646160965968   T   T   T
  0.5730439078844910  0.0793784362177551  0.1343135272807744   T   T   T
  0.5604810211625172  0.5978694829950499  0.1312401967882536   T   T   T
  0.1463647633995305  0.1758937913743265  0.2217447324759373   T   T   T
  0.1510228831934634  0.6775919782680252  0.2206625407939913   T   T   T
  0.6591152222675309  0.1714106346614092  0.2133140096695444   T   T   T
  0.6547580315136559  0.6765199727932801  0.2140666938401484   T   T   T
  0.1498505131205307  0.4247966065213852  0.2115218145758360   T   T   T
  0.1522120407467949  0.9273796029606485  0.2131476554371439   T   T   T
  0.6463493243860274  0.4242657072326511  0.2209385999524125   T   T   T
  0.6491188282192423  0.9248321344970296  0.2240273045608211   T   T   T
  0.4054540367624834  0.1735458893367981  0.2141773317130735   T   T   T
  0.4066786716623001  0.6727827121943772  0.2208238993385251   T   T   T
  0.8986399385041167  0.1794871822204945  0.2222208991465945   T   T   T
  0.8993400150034737  0.6797797140716977  0.2101526495344279   T   T   T
  0.3941509712987760  0.4328453166186786  0.2181363482018831   T   T   T
  0.4029451713800498  0.9228719457230585  0.2204629888699314   T   T   T
  0.9002550439915672  0.4224934377112686  0.2126825394379496   T   T   T
  0.9037810619776794  0.9234493478147096  0.2142708312180712   T   T   T
  0.0297346280130458  0.4303598313716262  0.3953534432698191   T   T   T
  0.3121564296224637  0.4961228471815666  0.3886058549563628   T   T   T
  0.1175589965666349  0.7156453326560915  0.4254826722518585   T   T   T
  0.5743626194171599  0.3935242134447420  0.3633490267493633   T   T   T
  0.6463052268456028  0.8711596207716505  0.3425459394710526   T   T   T
  0.6094235469513424  0.1600597869265479  0.3372241936331654   T   T   T
  0.3610799747780688  0.9732406796087471  0.4070645482201711   T   T   T
  0.8735755281951239  0.6137645599291942  0.4514730084449556   T   T   T
  0.3845718529776770  0.1987375683516030  0.3002773702634454   T   T   T
  0.1860132471698162  0.8901480559485097  0.3171338488414067   T   T   T
  0.4640229502174974  0.4422366158125117  0.4975158562302527   T   T   T
  0.3450554864204600  0.0029002110587785  0.3204995766697277   T   T   T
  0.8731200711249263  0.2364655893784223  0.3448217134496986   T   T   T
  0.6245427049504726  0.7865171118727208  0.4259563443729334   T   T   T
  0.6903476656339582  0.3420859838998797  0.4456475684099721   T   T   T
  0.5149260887036529  0.1074727679708570  0.4146213244982911   T   T   T
  0.9011372409360945  0.0004757476952977  0.3244555333864445   T   T   T
  0.9447106487963314  0.6365439122626929  0.3173118388815866   T   T   T
  0.3329142158199866  0.7097168121494760  0.4626554929849855   T   T   T
  0.1594602874472859  0.0843777565538165  0.4522006698599964   T   T   T
  0.2085974803361401  0.4622114133923665  0.3179893759955552   T   T   T
  0.3482169841246751  0.3278063069851437  0.4550993920128178   T   T   T
  0.3930158197761970  0.7444065806251664  0.3789920634626922   T   T   T
  0.1416630931563279  0.2994220923724264  0.4660014716924734   T   T   T
  0.8439986308867015  0.4779666895686833  0.3190498607602212   T   T   T
  0.6105219405601223  0.6262963460742706  0.3191605187801037   T   T   T
  0.0966411210428768  0.3472848964123211  0.4368912612732840   T   T   T
  0.1738005629876279  0.7409034975531334  0.4430102886182076   T   T   T
  0.2432253223093855  0.8251871331822407  0.3398879248579403   T   T   T
  0.5757882842604497  0.8734807991583449  0.3239429436688978   T   T   T
  0.6487841856469183  0.3543116783062800  0.4155135648756659   T   T   T
  0.3203183212659134  0.4315519225896347  0.4127661906342868   T   T   T
  0.7795441586048857  0.6820004622535457  0.4449679267059590   T   T   T
  0.4565140979074372  0.0736510917136290  0.4048784235689893   T   T   T
  0.2386947729051190  0.5843673357240975  0.3993438203791594   T   T   T
  0.2497839993978220  0.4739810129984351  0.3468562256803380   T   T   T
  0.6970690078963009  0.0880455422928234  0.3280425536889766   T   T   T
  0.3675217740400279  0.7090913223537612  0.4320335260629626   T   T   T
  0.0459959378178974  0.7947758301108252  0.4119051257380676   T   T   T
  0.9604391965689606  0.5103463214798757  0.4122877180346789   T   T   T
  0.3554046456066780  0.1322747689496317  0.3077466402800831   T   T   T
  0.0426103158042145  0.5728573141666121  0.3218736511233189   T   T   T
  0.0846851319902073  0.1029741580249185  0.4329788082578853   T   T   T
  0.2386110550481719  0.4980385803392887  0.2939113637661770   T   T   T
  0.5510037344609041  0.4046763962100822  0.4820141201389669   T   T   T
  0.4678172512062242  0.7031495001645262  0.3576243138851536   T   T   T
  0.8982398080260483 -0.0121289060157113  0.2922203836684132   T   T   T
  0.4793338789178891  0.4458226150056651  0.3727765949467340   T   T   T
  0.7803821376151715  0.2906199716274602  0.3543456388374673   T   T   T
  0.6388689705577689  0.8219192971510700  0.3973546326799404   T   T   T
  0.7463693331603675  0.2466913437549479  0.4496944739293126   T   T   T
  0.7298725505197766  0.8127114121855757  0.3273605785219281   T   T   T
  0.5565467426296639  0.1174027238081524  0.3871230217846350   T   T   T
  0.2749191348175400  0.9800774632696837  0.3141418248618590   T   T   T
  0.4166759273557177  0.5365266749419575  0.4888101243532718   T   T   T
  0.1536791882675398  0.1956890308967056  0.4612674599292843   T   T   T
  0.2277578388626475  0.3030167626218485  0.4668320875921978   T   T   T
  0.9416979195538918  0.6722440578768694  0.2874104660225891   T   T   T
  0.5363942715211711  0.1619190658753198  0.3189602660271432   T   T   T
  0.5907820575570824  0.7281044439128942  0.4168989665711495   T   T   T
  0.5833184252790372  0.3095178536968077  0.3506770320021097   T   T   T
  0.3538939987284190  0.9973136503536268  0.3540323025226098   T   T   T
  0.3911642730727750  0.3655555242981708  0.4752627723184236   T   T   T
  0.4202784578001222  0.2421974876917711  0.4418045599276000   T   T   T
  0.3284199405995781  0.7855845503921359  0.4779734851000790   T   T   T
  0.3119651005688711  0.2902225836081359  0.3079389108960961   T   T   T
  0.3798374019847581  0.8357290255471608  0.3871797054854321   T   T   T
  0.9832435972752166  0.4059102213705287  0.3735510469967698   T   T   T
  0.4417612804998006  0.9283523485285298  0.4252491398229999   T   T   T
  0.8709134750632478  0.5651998851525500  0.4773147891984137   T   T   T
  0.8873399560942541  0.2993114978117642  0.3269013505001552   T   T   T
  0.0926720354395264  0.9188124072613967  0.3243896093985574   T   T   T
  0.8923370325609588  0.0904560893507125  0.3277774182689114   T   T   T
  0.2539144054043012  0.0301014791237739  0.4306293743218508   T   T   T
  0.7190713195330981  0.4914185171703562  0.3691705079130179   T   T   T
  0.7412007381766137  0.6329114743686549  0.3621262417629345   T   T   T
  0.5924200701084094  0.5600661877658727  0.3054918291742340   T   T   T
  0.8868642033746458  0.5336391703516898  0.3127015404525310   T   T   T
  0.7308868088880834  0.5556258025153501  0.3450176704915801   T   T   T
 
  0.00000000E+00  0.00000000E+00  0.00000000E+00
  0.00000000E+00  0.00000000E+00  0.00000000E+00
  0.00000000E+00  0.00000000E+00  0.00000000E+00
  0.00000000E+00  0.00000000E+00  0.00000000E+00
  0.00000000E+00  0.00000000E+00  0.00000000E+00
  0.00000000E+00  0.00000000E+00  0.00000000E+00
  0.00000000E+00  0.00000000E+00  0.00000000E+00
  0.00000000E+00  0.00000000E+00  0.00000000E+00
  0.00000000E+00  0.00000000E+00  0.00000000E+00
  0.00000000E+00  0.00000000E+00  0.00000000E+00
  0.00000000E+00  0.00000000E+00  0.00000000E+00
  0.00000000E+00  0.00000000E+00  0.00000000E+00
  0.00000000E+00  0.00000000E+00  0.00000000E+00
  0.00000000E+00  0.00000000E+00  0.00000000E+00
  0.00000000E+00  0.00000000E+00  0.00000000E+00
  0.00000000E+00  0.00000000E+00  0.00000000E+00
  0.00000000E+00  0.00000000E+00  0.00000000E+00
  0.00000000E+00  0.00000000E+00  0.00000000E+00
  0.00000000E+00  0.00000000E+00  0.00000000E+00
  0.00000000E+00  0.00000000E+00  0.00000000E+00
  0.00000000E+00  0.00000000E+00  0.00000000E+00
  0.00000000E+00  0.00000000E+00  0.00000000E+00
  0.00000000E+00  0.00000000E+00  0.00000000E+00
  0.00000000E+00  0.00000000E+00  0.00000000E+00
  0.00000000E+00  0.00000000E+00  0.00000000E+00
  0.00000000E+00  0.00000000E+00  0.00000000E+00
  0.00000000E+00  0.00000000E+00  0.00000000E+00
  0.00000000E+00  0.00000000E+00  0.00000000E+00
  0.00000000E+00  0.00000000E+00  0.00000000E+00
  0.00000000E+00  0.00000000E+00  0.00000000E+00
  0.00000000E+00  0.00000000E+00  0.00000000E+00
  0.00000000E+00  0.00000000E+00  0.00000000E+00
  0.00000000E+00  0.00000000E+00  0.00000000E+00
  0.00000000E+00  0.00000000E+00  0.00000000E+00
  0.00000000E+00  0.00000000E+00  0.00000000E+00
  0.00000000E+00  0.00000000E+00  0.00000000E+00
  0.00000000E+00  0.00000000E+00  0.00000000E+00
  0.00000000E+00  0.00000000E+00  0.00000000E+00
  0.00000000E+00  0.00000000E+00  0.00000000E+00
  0.00000000E+00  0.00000000E+00  0.00000000E+00
  0.00000000E+00  0.00000000E+00  0.00000000E+00
  0.00000000E+00  0.00000000E+00  0.00000000E+00
  0.00000000E+00  0.00000000E+00  0.00000000E+00
  0.00000000E+00  0.00000000E+00  0.00000000E+00
  0.00000000E+00  0.00000000E+00  0.00000000E+00
  0.00000000E+00  0.00000000E+00  0.00000000E+00
  0.00000000E+00  0.00000000E+00  0.00000000E+00
  0.00000000E+00  0.00000000E+00  0.00000000E+00
  0.00000000E+00  0.00000000E+00  0.00000000E+00
  0.00000000E+00  0.00000000E+00  0.00000000E+00
  0.00000000E+00  0.00000000E+00  0.00000000E+00
  0.00000000E+00  0.00000000E+00  0.00000000E+00
  0.00000000E+00  0.00000000E+00  0.00000000E+00
  0.00000000E+00  0.00000000E+00  0.00000000E+00
  0.00000000E+00  0.00000000E+00  0.00000000E+00
  0.00000000E+00  0.00000000E+00  0.00000000E+00
  0.00000000E+00  0.00000000E+00  0.00000000E+00
  0.00000000E+00  0.00000000E+00  0.00000000E+00
  0.00000000E+00  0.00000000E+00  0.00000000E+00
  0.00000000E+00  0.00000000E+00  0.00000000E+00
  0.00000000E+00  0.00000000E+00  0.00000000E+00
  0.00000000E+00  0.00000000E+00  0.00000000E+00
  0.00000000E+00  0.00000000E+00  0.00000000E+00
  0.00000000E+00  0.00000000E+00  0.00000000E+00
  0.00000000E+00  0.00000000E+00  0.00000000E+00
  0.00000000E+00  0.00000000E+00  0.00000000E+00
  0.00000000E+00  0.00000000E+00  0.00000000E+00
  0.00000000E+00  0.00000000E+00  0.00000000E+00
  0.00000000E+00  0.00000000E+00  0.00000000E+00
  0.00000000E+00  0.00000000E+00  0.00000000E+00
  0.00000000E+00  0.00000000E+00  0.00000000E+00
  0.00000000E+00  0.00000000E+00  0.00000000E+00
  0.00000000E+00  0.00000000E+00  0.00000000E+00
  0.00000000E+00  0.00000000E+00  0.00000000E+00
  0.00000000E+00  0.00000000E+00  0.00000000E+00
  0.00000000E+00  0.00000000E+00  0.00000000E+00
  0.00000000E+00  0.00000000E+00  0.00000000E+00
  0.00000000E+00  0.00000000E+00  0.00000000E+00
  0.00000000E+00  0.00000000E+00  0.00000000E+00
  0.00000000E+00  0.00000000E+00  0.00000000E+00
  0.00000000E+00  0.00000000E+00  0.00000000E+00
  0.00000000E+00  0.00000000E+00  0.00000000E+00
  0.00000000E+00  0.00000000E+00  0.00000000E+00
  0.00000000E+00  0.00000000E+00  0.00000000E+00
  0.00000000E+00  0.00000000E+00  0.00000000E+00
  0.00000000E+00  0.00000000E+00  0.00000000E+00
  0.00000000E+00  0.00000000E+00  0.00000000E+00
  0.00000000E+00  0.00000000E+00  0.00000000E+00
  0.00000000E+00  0.00000000E+00  0.00000000E+00
  0.00000000E+00  0.00000000E+00  0.00000000E+00
  0.00000000E+00  0.00000000E+00  0.00000000E+00
  0.00000000E+00  0.00000000E+00  0.00000000E+00
  0.00000000E+00  0.00000000E+00  0.00000000E+00
  0.00000000E+00  0.00000000E+00  0.00000000E+00
  0.00000000E+00  0.00000000E+00  0.00000000E+00
  0.00000000E+00  0.00000000E+00  0.00000000E+00
  0.00000000E+00  0.00000000E+00  0.00000000E+00
  0.00000000E+00  0.00000000E+00  0.00000000E+00
  0.00000000E+00  0.00000000E+00  0.00000000E+00
  0.00000000E+00  0.00000000E+00  0.00000000E+00
  0.00000000E+00  0.00000000E+00  0.00000000E+00
  0.00000000E+00  0.00000000E+00  0.00000000E+00
  0.00000000E+00  0.00000000E+00  0.00000000E+00
  0.00000000E+00  0.00000000E+00  0.00000000E+00
  0.00000000E+00  0.00000000E+00  0.00000000E+00
  0.00000000E+00  0.00000000E+00  0.00000000E+00
  0.00000000E+00  0.00000000E+00  0.00000000E+00
  0.00000000E+00  0.00000000E+00  0.00000000E+00
  0.00000000E+00  0.00000000E+00  0.00000000E+00
  0.00000000E+00  0.00000000E+00  0.00000000E+00
  0.00000000E+00  0.00000000E+00  0.00000000E+00
  0.00000000E+00  0.00000000E+00  0.00000000E+00
  0.00000000E+00  0.00000000E+00  0.00000000E+00
  0.00000000E+00  0.00000000E+00  0.00000000E+00
  0.00000000E+00  0.00000000E+00  0.00000000E+00
  0.00000000E+00  0.00000000E+00  0.00000000E+00
  0.00000000E+00  0.00000000E+00  0.00000000E+00
  0.00000000E+00  0.00000000E+00  0.00000000E+00
  0.00000000E+00  0.00000000E+00  0.00000000E+00
  0.00000000E+00  0.00000000E+00  0.00000000E+00
  0.00000000E+00  0.00000000E+00  0.00000000E+00
  0.00000000E+00  0.00000000E+00  0.00000000E+00
  0.00000000E+00  0.00000000E+00  0.00000000E+00
  0.00000000E+00  0.00000000E+00  0.00000000E+00
  0.00000000E+00  0.00000000E+00  0.00000000E+00
  0.00000000E+00  0.00000000E+00  0.00000000E+00
  0.00000000E+00  0.00000000E+00  0.00000000E+00
