# Supplementary material for: Electrochemically mediated disproportionation for selective formaldehyde upcycling in acid
Source: Nat Commun. 2026 Mar 18;17:4120. doi: 10.1038/s41467-026-70739-y (PMC13150010; doi:10.1038/s41467-026-70739-y)
Supplement: Supplementary file 3 — Supplementary Data 1–4 [file 41467_2026_70739_MOESM3_ESM.zip › 2.OHCH2OH/3.Pd/CONTCAR]

POSCAR file written by OVITO Basic 3.10.
   1.00000000000000     
    11.0052738189999992    0.0000000000000000    0.0000000000000000
     5.5026362749000004    9.5308470692000000    0.0000000000000000
     0.0000000000000000    0.0000000000000000   30.0000000000000000
   Pd   O    H    C 
    48    26    52     1
Selective dynamics
Direct
  0.0000000000000000  0.0000000000000000  0.0400948790000015   F   F   F
  0.0000000000000000  0.4999999699999975  0.0400948790000015   F   F   F
  0.5000000000000000  0.0000000000000000  0.0400948790000015   F   F   F
  0.5000000000000000  0.4999999699999975  0.0400948790000015   F   F   F
  0.0000000000000000  0.2499999850000023  0.0400948790000015   F   F   F
  0.0000000000000000  0.7500000000000000  0.0400948790000015   F   F   F
  0.5000000000000000  0.2499999850000023  0.0400948790000015   F   F   F
  0.4999999699999975  0.7500000000000000  0.0400948790000015   F   F   F
  0.2505941438353995  0.0000163200217582  0.0411795907261981   T   T   T
  0.2503065146231451  0.5002286392919382  0.0396734633681247   T   T   T
  0.7492816262124149  0.0005976867039386  0.0391899053123050   T   T   T
  0.7495101388915058  0.4995764249768602  0.0411511697442127   T   T   T
  0.2496910755619378  0.2493135193033092  0.0410028480971324   T   T   T
  0.2513800571907831  0.7500159887536121  0.0421315128918913   T   T   T
  0.7497073283004391  0.2500586408404796  0.0397332483705370   T   T   T
  0.7491884595604033  0.7508539683776724  0.0409055607897863   T   T   T
  0.3410369280006808  0.3303642108413014  0.1181397019767196   T   T   T
  0.3403963996274571  0.8301828467699615  0.1195633794071624   T   T   T
  0.8396586904049800  0.3289998156361296  0.1175859940894684   T   T   T
  0.8400267232282947  0.8303907654289968  0.1174094336689864   T   T   T
  0.3414775670266642  0.0788958662227507  0.1187069406020763   T   T   T
  0.3411333396219519  0.5783143796030205  0.1178583046915232   T   T   T
  0.8395615167691836  0.0795408592093271  0.1175277266322207   T   T   T
  0.8412348479976016  0.5795332753671059  0.1179614129310373   T   T   T
  0.0904069092014571  0.3297011056557607  0.1171857735715558   T   T   T
  0.0898736353667244  0.8297799588914262  0.1192189495498797   T   T   T
  0.5909393729002105  0.3297424301378852  0.1178871190555216   T   T   T
  0.5893553608127892  0.8300036965677744  0.1182999194225848   T   T   T
  0.0901999611324556  0.0799995643454024  0.1186424989391645   T   T   T
  0.0908623050027760  0.5796681543449781  0.1172763072183689   T   T   T
  0.5910340665750828  0.0792220826965238  0.1183466416031881   T   T   T
  0.5887620489953775  0.5795405239044297  0.1180440487540379   T   T   T
  0.1811802089999972  0.1621979029999991  0.1946329769999977   F   F   F
  0.1811248509999999  0.6546083690000017  0.1952179820000026   F   F   F
  0.6811624770000009  0.1586764159999987  0.1956247689999984   F   F   F
  0.6815822720000000  0.6569033860000033  0.1955145299999970   F   F   F
  0.1806619469999973  0.4106934369999991  0.1952118580000004   F   F   F
  0.1807074099999966  0.9060554499999967  0.2003061770000016   F   F   F
  0.6802070740000019  0.4101741610000005  0.1964716020000026   F   F   F
  0.6827494500000029  0.9073050619999989  0.1949675979999981   F   F   F
  0.4321620569865859  0.1592791540567605  0.1980960635251599   T   T   T
  0.4300475746618910  0.6568718129309136  0.1953325749750470   T   T   T
  0.9292828992452347  0.1607021508040361  0.1951038578716217   T   T   T
  0.9328888917161747  0.6582487193698970  0.1954893211424861   T   T   T
  0.4315767545196451  0.4105773624574491  0.1954231265925192   T   T   T
  0.4307139608399118  0.9083950330812894  0.1953606448111496   T   T   T
  0.9341380291932019  0.4059741558783522  0.1934547505858574   T   T   T
  0.9289557477172058  0.9077443106458604  0.1955989666835236   T   T   T
  0.9825082706360539  0.5165040561436562  0.3919813201454911   T   T   T
  0.2549716173037491  0.4618833717962398  0.3966192086367791   T   T   T
  0.1172319356910269  0.8048138327019573  0.4053463683068040   T   T   T
  0.6225076405655462  0.3326915387167464  0.3827261636890557   T   T   T
  0.5176822218053253  0.5003886997317073  0.3146321816517066   T   T   T
  0.6367806896083947  0.1301462202971094  0.3338140278717063   T   T   T
  0.3392567246017073 -0.0235397548379451  0.3825006803721523   T   T   T
  0.7555102606199162  0.6935382580346642  0.4381133524947096   T   T   T
  0.4213229786067965  0.1782725832031121  0.2709561604805908   T   T   T
  0.1739682930965195  0.9329481296700317  0.2724607913193861   T   T   T
  0.5655331331118880  0.4271417594047692  0.4706784859679971   T   T   T
  0.2182934273049457  0.1334051773404329  0.3054227945333766   T   T   T
  0.8145241147781894  0.3019578299929368  0.3025819887143053   T   T   T
  0.7176351757492283  0.8512933705567653  0.3640371301954359   T   T   T
  0.8235200175270583  0.3628521369843443  0.4277859861645913   T   T   T
  0.5410655208709573  0.0157799326279582  0.4231992805044517   T   T   T
  0.9047878855370705  0.0308044761297337  0.2966564729653806   T   T   T
  0.0632187036899833  0.6688353708534754  0.3081447333015385   T   T   T
  0.3802955703450210  0.7428940487924616  0.4419748953115000   T   T   T
  0.0822448760146443  0.0854137979330890  0.4334168638849041   T   T   T
  0.3167104762027410  0.4277518745955790  0.3074878665818219   T   T   T
  0.4108501630646407  0.2782470516539651  0.4598076225543563   T   T   T
  0.4210499432369623  0.7642371205787655  0.3092259281515277   T   T   T
  0.1267793701232620  0.3130712023948142  0.4712692850842647   T   T   T
  0.9133133405657110  0.4910128078519930  0.2884736483181458   T   T   T
  0.6783603033043123  0.6331520460842011  0.2675295655338295   T   T   T
  0.0825199384807861  0.4829234699516040  0.3986568890954772   T   T   T
  0.2157206888564272  0.7769781578930083  0.4116586365719240   T   T   T
  0.2607184998969309  0.8539590698786479  0.2866923349361622   T   T   T
  0.5515455670111906  0.4497599526232507  0.3440396178026860   T   T   T
  0.7753861290163985  0.3408450809022429  0.4038664103899790   T   T   T
  0.3144558275648532  0.3950560686978983  0.4207685974351640   T   T   T
  0.5900700484172912  0.9391022883020298  0.4445607089360308   T   T   T
  0.4080848720800326 -0.0000726698572217  0.3957935288355091   T   T   T
  0.2292496564538030  0.5567815525776295  0.4059953776195471   T   T   T
  0.3056349251005674  0.4253443717415227  0.3404875193316151   T   T   T
  0.7313707649386935  0.0850399388495621  0.3201641904829740   T   T   T
  0.3901640496980222  0.8098354281731959  0.4225858564863472   T   T   T
  0.1077734084696508  0.8029230137927936  0.3730519904077765   T   T   T
  0.8554280847026540  0.6304619341304373  0.4286170074079857   T   T   T
  0.3528372186667776  0.1490350803573842  0.2805130445710955   T   T   T
  0.0334608482801068  0.6950645966589291  0.2767681058836580   T   T   T
  0.0635069334166372  0.0086714433607732  0.4272960099057506   T   T   T
  0.2282691785503826  0.5133041276939757  0.2985501833641301   T   T   T
  0.6641064524490383  0.4011307158768289  0.4644827515205164   T   T   T
  0.4525609597076031  0.6607140479980593  0.3155940242999474   T   T   T
  0.8804819233590834  0.0137342790173657  0.2661057552325481   T   T   T
  0.5754005324958643  0.3499925263144476  0.4117622135008265   T   T   T
  0.7131078470011674  0.3635409187017627  0.2973011196280158   T   T   T
  0.8022793004698052  0.8520342225827152  0.3550520041686854   T   T   T
  0.9112166638652551  0.2735243559771305  0.4329158026303527   T   T   T
  0.4453924007400822  0.4767471179158698  0.3049904928182821   T   T   T
  0.6081146931485898 -0.0197063501329638  0.3968937900804155   T   T   T
  0.1930825257006785  0.0698311800166872  0.2886965410631422   T   T   T
  0.5108936608134904  0.5277347387734548  0.4642581675295302   T   T   T
  0.1275791172948857  0.2242506908224171  0.4724088857073222   T   T   T
  0.2239662271433840  0.2904918137993075  0.4759629177966487   T   T   T
  0.0187767391992482  0.6149387812346623  0.3175170685182186   T   T   T
  0.5714809697917508  0.1356592921518185  0.3103145972249644   T   T   T
  0.7447304352260201  0.7762667013330998  0.3866792717062311   T   T   T
  0.6224938924159690  0.2520595778824924  0.3667753395948719   T   T   T
  0.1349670771196763  0.2265839318854551  0.3045062081097808   T   T   T
  0.4720964962256278  0.3106730745220851  0.4725346145610587   T   T   T
  0.4708574408029313  0.1823728441128380  0.4474701507281726   T   T   T
  0.3379583479918149  0.7958067239306503  0.4691669582701430   T   T   T
  0.3746083939499802  0.2804299739469078  0.2800566970133501   T   T   T
  0.4171856995741499  0.8132803214323036  0.3370455968350876   T   T   T
  0.9669901279137499  0.4398033814256689  0.4011823524682440   T   T   T
  0.2958564737373168  0.0398166386643746  0.3564309336805286   T   T   T
  0.7233239491462885  0.6266873851425715  0.4427627877050802   T   T   T
  0.8582011895450742  0.3550610056552629  0.2911300577933536   T   T   T
  0.0824440153108742  0.9485727176728775  0.2850247843413284   T   T   T
  0.8757597800862161  0.1343762989060589  0.2961209927884590   T   T   T
  0.1654695902648950  0.0616165963193933  0.4149256207416022   T   T   T
  0.7593343842798919  0.6212535716853582  0.3301741559535503   T   T   T
  0.8063921236560319  0.7091683187308668  0.2881808961437118   T   T   T
  0.5839967409927278  0.6961736201942716  0.2810042538072201   T   T   T
  0.9517063774601049  0.4938637407898117  0.2580533663435871   T   T   T
  0.7905607099880491  0.6200197126324296  0.2955715835860788   T   T   T
 
  0.00000000E+00  0.00000000E+00  0.00000000E+00
  0.00000000E+00  0.00000000E+00  0.00000000E+00
  0.00000000E+00  0.00000000E+00  0.00000000E+00
  0.00000000E+00  0.00000000E+00  0.00000000E+00
  0.00000000E+00  0.00000000E+00  0.00000000E+00
  0.00000000E+00  0.00000000E+00  0.00000000E+00
  0.00000000E+00  0.00000000E+00  0.00000000E+00
  0.00000000E+00  0.00000000E+00  0.00000000E+00
  0.00000000E+00  0.00000000E+00  0.00000000E+00
  0.00000000E+00  0.00000000E+00  0.00000000E+00
  0.00000000E+00  0.00000000E+00  0.00000000E+00
  0.00000000E+00  0.00000000E+00  0.00000000E+00
  0.00000000E+00  0.00000000E+00  0.00000000E+00
  0.00000000E+00  0.00000000E+00  0.00000000E+00
  0.00000000E+00  0.00000000E+00  0.00000000E+00
  0.00000000E+00  0.00000000E+00  0.00000000E+00
  0.00000000E+00  0.00000000E+00  0.00000000E+00
  0.00000000E+00  0.00000000E+00  0.00000000E+00
  0.00000000E+00  0.00000000E+00  0.00000000E+00
  0.00000000E+00  0.00000000E+00  0.00000000E+00
  0.00000000E+00  0.00000000E+00  0.00000000E+00
  0.00000000E+00  0.00000000E+00  0.00000000E+00
  0.00000000E+00  0.00000000E+00  0.00000000E+00
  0.00000000E+00  0.00000000E+00  0.00000000E+00
  0.00000000E+00  0.00000000E+00  0.00000000E+00
  0.00000000E+00  0.00000000E+00  0.00000000E+00
  0.00000000E+00  0.00000000E+00  0.00000000E+00
  0.00000000E+00  0.00000000E+00  0.00000000E+00
  0.00000000E+00  0.00000000E+00  0.00000000E+00
  0.00000000E+00  0.00000000E+00  0.00000000E+00
  0.00000000E+00  0.00000000E+00  0.00000000E+00
  0.00000000E+00  0.00000000E+00  0.00000000E+00
  0.00000000E+00  0.00000000E+00  0.00000000E+00
  0.00000000E+00  0.00000000E+00  0.00000000E+00
  0.00000000E+00  0.00000000E+00  0.00000000E+00
  0.00000000E+00  0.00000000E+00  0.00000000E+00
  0.00000000E+00  0.00000000E+00  0.00000000E+00
  0.00000000E+00  0.00000000E+00  0.00000000E+00
  0.00000000E+00  0.00000000E+00  0.00000000E+00
  0.00000000E+00  0.00000000E+00  0.00000000E+00
  0.00000000E+00  0.00000000E+00  0.00000000E+00
  0.00000000E+00  0.00000000E+00  0.00000000E+00
  0.00000000E+00  0.00000000E+00  0.00000000E+00
  0.00000000E+00  0.00000000E+00  0.00000000E+00
  0.00000000E+00  0.00000000E+00  0.00000000E+00
  0.00000000E+00  0.00000000E+00  0.00000000E+00
  0.00000000E+00  0.00000000E+00  0.00000000E+00
  0.00000000E+00  0.00000000E+00  0.00000000E+00
  0.00000000E+00  0.00000000E+00  0.00000000E+00
  0.00000000E+00  0.00000000E+00  0.00000000E+00
  0.00000000E+00  0.00000000E+00  0.00000000E+00
  0.00000000E+00  0.00000000E+00  0.00000000E+00
  0.00000000E+00  0.00000000E+00  0.00000000E+00
  0.00000000E+00  0.00000000E+00  0.00000000E+00
  0.00000000E+00  0.00000000E+00  0.00000000E+00
  0.00000000E+00  0.00000000E+00  0.00000000E+00
  0.00000000E+00  0.00000000E+00  0.00000000E+00
  0.00000000E+00  0.00000000E+00  0.00000000E+00
  0.00000000E+00  0.00000000E+00  0.00000000E+00
  0.00000000E+00  0.00000000E+00  0.00000000E+00
  0.00000000E+00  0.00000000E+00  0.00000000E+00
  0.00000000E+00  0.00000000E+00  0.00000000E+00
  0.00000000E+00  0.00000000E+00  0.00000000E+00
  0.00000000E+00  0.00000000E+00  0.00000000E+00
  0.00000000E+00  0.00000000E+00  0.00000000E+00
  0.00000000E+00  0.00000000E+00  0.00000000E+00
  0.00000000E+00  0.00000000E+00  0.00000000E+00
  0.00000000E+00  0.00000000E+00  0.00000000E+00
  0.00000000E+00  0.00000000E+00  0.00000000E+00
  0.00000000E+00  0.00000000E+00  0.00000000E+00
  0.00000000E+00  0.00000000E+00  0.00000000E+00
  0.00000000E+00  0.00000000E+00  0.00000000E+00
  0.00000000E+00  0.00000000E+00  0.00000000E+00
  0.00000000E+00  0.00000000E+00  0.00000000E+00
  0.00000000E+00  0.00000000E+00  0.00000000E+00
  0.00000000E+00  0.00000000E+00  0.00000000E+00
  0.00000000E+00  0.00000000E+00  0.00000000E+00
  0.00000000E+00  0.00000000E+00  0.00000000E+00
  0.00000000E+00  0.00000000E+00  0.00000000E+00
  0.00000000E+00  0.00000000E+00  0.00000000E+00
  0.00000000E+00  0.00000000E+00  0.00000000E+00
  0.00000000E+00  0.00000000E+00  0.00000000E+00
  0.00000000E+00  0.00000000E+00  0.00000000E+00
  0.00000000E+00  0.00000000E+00  0.00000000E+00
  0.00000000E+00  0.00000000E+00  0.00000000E+00
  0.00000000E+00  0.00000000E+00  0.00000000E+00
  0.00000000E+00  0.00000000E+00  0.00000000E+00
  0.00000000E+00  0.00000000E+00  0.00000000E+00
  0.00000000E+00  0.00000000E+00  0.00000000E+00
  0.00000000E+00  0.00000000E+00  0.00000000E+00
  0.00000000E+00  0.00000000E+00  0.00000000E+00
  0.00000000E+00  0.00000000E+00  0.00000000E+00
  0.00000000E+00  0.00000000E+00  0.00000000E+00
  0.00000000E+00  0.00000000E+00  0.00000000E+00
  0.00000000E+00  0.00000000E+00  0.00000000E+00
  0.00000000E+00  0.00000000E+00  0.00000000E+00
  0.00000000E+00  0.00000000E+00  0.00000000E+00
  0.00000000E+00  0.00000000E+00  0.00000000E+00
  0.00000000E+00  0.00000000E+00  0.00000000E+00
  0.00000000E+00  0.00000000E+00  0.00000000E+00
  0.00000000E+00  0.00000000E+00  0.00000000E+00
  0.00000000E+00  0.00000000E+00  0.00000000E+00
  0.00000000E+00  0.00000000E+00  0.00000000E+00
  0.00000000E+00  0.00000000E+00  0.00000000E+00
  0.00000000E+00  0.00000000E+00  0.00000000E+00
  0.00000000E+00  0.00000000E+00  0.00000000E+00
  0.00000000E+00  0.00000000E+00  0.00000000E+00
  0.00000000E+00  0.00000000E+00  0.00000000E+00
  0.00000000E+00  0.00000000E+00  0.00000000E+00
  0.00000000E+00  0.00000000E+00  0.00000000E+00
  0.00000000E+00  0.00000000E+00  0.00000000E+00
  0.00000000E+00  0.00000000E+00  0.00000000E+00
  0.00000000E+00  0.00000000E+00  0.00000000E+00
  0.00000000E+00  0.00000000E+00  0.00000000E+00
  0.00000000E+00  0.00000000E+00  0.00000000E+00
  0.00000000E+00  0.00000000E+00  0.00000000E+00
  0.00000000E+00  0.00000000E+00  0.00000000E+00
  0.00000000E+00  0.00000000E+00  0.00000000E+00
  0.00000000E+00  0.00000000E+00  0.00000000E+00
  0.00000000E+00  0.00000000E+00  0.00000000E+00
  0.00000000E+00  0.00000000E+00  0.00000000E+00
  0.00000000E+00  0.00000000E+00  0.00000000E+00
  0.00000000E+00  0.00000000E+00  0.00000000E+00
  0.00000000E+00  0.00000000E+00  0.00000000E+00
  0.00000000E+00  0.00000000E+00  0.00000000E+00
  0.00000000E+00  0.00000000E+00  0.00000000E+00
  0.00000000E+00  0.00000000E+00  0.00000000E+00
