# Supplementary material for: Electrochemically mediated disproportionation for selective formaldehyde upcycling in acid
Source: Nat Commun. 2026 Mar 18;17:4120. doi: 10.1038/s41467-026-70739-y (PMC13150010; doi:10.1038/s41467-026-70739-y)
Supplement: Supplementary file 3 — Supplementary Data 1–4 [file 41467_2026_70739_MOESM3_ESM.zip › 2.OHCH2OH/4.Pt/CONTCAR]

POSCAR file written by OVITO Basic 3.10.
   1.00000000000000     
    11.1006669997999996    0.0000000000000000    0.0000000000000000
     5.5503328599000001    9.6134599903000009    0.0000000000000000
     0.0000000000000000    0.0000000000000000   30.0000000000000000
   Pt   O    H    C 
    48    26    52     1
Selective dynamics
Direct
  0.0000000000000000  0.0000000000000000  0.0395756289999980   F   F   F
  0.0000000000000000  0.4999999699999975  0.0395756289999980   F   F   F
  0.5000000000000000  0.0000000000000000  0.0395756289999980   F   F   F
  0.4999999699999975  0.4999999699999975  0.0395756289999980   F   F   F
  0.0000000000000000  0.2499999850000023  0.0395756289999980   F   F   F
  0.0000000000000000  0.7500000000000000  0.0395756289999980   F   F   F
  0.5000000000000000  0.2499999850000023  0.0395756289999980   F   F   F
  0.5000000000000000  0.7500000000000000  0.0395756289999980   F   F   F
  0.2500000000000000  0.0000000000000000  0.0395756289999980   F   F   F
  0.2500000000000000  0.4999999699999975  0.0395756289999980   F   F   F
  0.7500000000000000  0.0000000000000000  0.0395756289999980   F   F   F
  0.7500000599999979  0.4999999699999975  0.0395756289999980   F   F   F
  0.2499999850000023  0.2499999850000023  0.0395756289999980   F   F   F
  0.2500000000000000  0.7500000000000000  0.0395756289999980   F   F   F
  0.7500000000000000  0.2499999850000023  0.0395756289999980   F   F   F
  0.7500000000000000  0.7500000000000000  0.0395756289999980   F   F   F
  0.3380874903755952  0.3294464552610609  0.1192474533206086   T   T   T
  0.3363827319840735  0.8296277091758183  0.1199468906483552   T   T   T
  0.8383144315379922  0.3287438158804460  0.1192395782159670   T   T   T
  0.8381461276427811  0.8289021624472348  0.1189188022555851   T   T   T
  0.3374041214790276  0.0790175195182170  0.1197221846741601   T   T   T
  0.3374639756809784  0.5797639538763619  0.1192754562150069   T   T   T
  0.8377962545995229  0.0789068451993834  0.1193893657758177   T   T   T
  0.8379043025053396  0.5788157506945859  0.1187226295069397   T   T   T
  0.0884225641233073  0.3282930902117085  0.1190340379515172   T   T   T
  0.0884625006349877  0.8289128353596467  0.1194091004996146   T   T   T
  0.5883953023333496  0.3285001581004741  0.1194233079677011   T   T   T
  0.5878217494343601  0.8287833481929526  0.1191471947664463   T   T   T
  0.0886624283114419  0.0780189147215256  0.1197202535923423   T   T   T
  0.0882326399211917  0.5794511094547499  0.1189041494480236   T   T   T
  0.5862322630874420  0.0803469954019725  0.1205254861980018   T   T   T
  0.5888136318807159  0.5787562114350749  0.1191433561038786   T   T   T
  0.1819005588491512  0.1586753594094994  0.1985434159850250   T   T   T
  0.1835505829637102  0.6575466064365734  0.1992026606779752   T   T   T
  0.6849439320478512  0.1581748127152105  0.1998384101248651   T   T   T
  0.6836297139244558  0.6580685330089204  0.1981815475161733   T   T   T
  0.1806706949538398  0.4102957153472070  0.1976701036169110   T   T   T
  0.1858382586363601  0.9056379253078277  0.2017165272919144   T   T   T
  0.6832842534721218  0.4078741412291967  0.1995723917029608   T   T   T
  0.6844807849313990  0.9077707546434384  0.1984947630112976   T   T   T
  0.4341635109133523  0.1595008662210681  0.2017650212769065   T   T   T
  0.4344828862083315  0.6568890468247032  0.1994821684705743   T   T   T
  0.9329002107211291  0.1582195861989417  0.1992521176701174   T   T   T
  0.9328565926129574  0.6586285156278914  0.1989473727991950   T   T   T
  0.4334597650988564  0.4097612011617138  0.1989234142637280   T   T   T
  0.4341571005306499  0.9074435146352580  0.1991615089335309   T   T   T
  0.9322070419697202  0.4083885731013116  0.1991270800448309   T   T   T
  0.9335173879438429  0.9074322197440680  0.1987925564180379   T   T   T
  0.9144571887171788  0.4354912428364885  0.4220443423503307   T   T   T
  0.3060483767791757  0.5135166610045052  0.3810773302439046   T   T   T
  0.1309107000921419  0.7738945959726116  0.4198913792154845   T   T   T
  0.5946005774111770  0.3751842120124432  0.3599369711443762   T   T   T
  0.6835503370442507  0.8818924225486968  0.3040331970517040   T   T   T
  0.6007201253085950  0.1340753195628477  0.3326104895009097   T   T   T
  0.3638509683876014  0.9769762262720659  0.3871015979531242   T   T   T
  0.9843049483484417  0.7050156103243622  0.4734443104066048   T   T   T
  0.3850637022630373  0.2055352669189978  0.2763801364909180   T   T   T
  0.1795273427396974  0.9093139862290205  0.2844730910443469   T   T   T
  0.5193977984886349  0.4260815264559970  0.4816933941387997   T   T   T
  0.2407926557363813  0.1050022478524004  0.3084203197153882   T   T   T
  0.9997095152426806  0.2813043780842007  0.3439411732351929   T   T   T
  0.8195245843260688  0.7163420171028441  0.4031684835117295   T   T   T
  0.7640657152240253  0.2915699712478629  0.4314612077747897   T   T   T
  0.5547175426376257  0.0536864450779353  0.4117735888317581   T   T   T
  0.9296270974551614 -0.0454364885942601  0.3082407837809739   T   T   T
  0.9634461216461538  0.6654813290595553  0.3187219813215947   T   T   T
  0.4061839484496882  0.6948280796875013  0.4406836200992409   T   T   T
  0.9481725866416881  0.0515270843602230  0.3860371949954787   T   T   T
  0.2388881324336620  0.4781100692006313  0.3011538310341977   T   T   T
  0.3746153454482157  0.3210577590549854  0.4471256002421537   T   T   T
  0.3688763625620706  0.7585659272534750  0.3503212029807869   T   T   T
  0.1218411962098974  0.4053823027852232  0.4786115589239706   T   T   T
  0.8398089795971805  0.5168570544194041  0.3001576442803426   T   T   T
  0.5974567513756587  0.6760664802686088  0.2990291815817571   T   T   T
  0.9923839601617616  0.4158834299279280  0.4427797037229920   T   T   T
  0.2121600306890188  0.7674200167871872  0.4356202978532697   T   T   T
  0.2476372003239170  0.8368552268421313  0.3056355439597350   T   T   T
  0.6240908840043217  0.8395119965974274  0.3051044083219048   T   T   T
  0.6996819409122853  0.3286680192957541  0.4051338761667078   T   T   T
  0.3197919413357203  0.4433894665914648  0.4045782398587467   T   T   T
  0.6408618305150602  0.9703404097354509  0.4204231951145378   T   T   T
  0.4384493857570003  0.9965048060094815  0.3961713018532542   T   T   T
  0.2391268118030077  0.6082164605102258  0.3931804169824819   T   T   T
  0.2707866682941904  0.4903837363582953  0.3322104360381651   T   T   T
  0.6478978094030872  0.0340431469172792  0.3225366726582629   T   T   T
  0.4060655344521885  0.6975063973163307  0.4074410194777210   T   T   T
  0.0788940517543336  0.7492894387979284  0.4427626477169463   T   T   T
  0.9158838857584091  0.7163508794407345  0.4499883199247617   T   T   T
  0.3272545174592727  0.1611130421142191  0.2866460759396979   T   T   T
  0.9391120182354447  0.7600006961665102  0.3095248880295315   T   T   T
  0.8840711272978764  0.1219103938396861  0.4078525646140904   T   T   T
  0.2679295638788511  0.5244376927666975  0.2792115795780101   T   T   T
  0.6153211190740161  0.3728604797643460  0.4693967849585276   T   T   T
  0.4535278132013216  0.7161567786833095  0.3313042612924738   T   T   T
  0.8581080608688278  0.0235477381363702  0.2886949973223292   T   T   T
  0.4950007249963212  0.4347403106648326  0.3675970485971049   T   T   T
  0.9629765357446233  0.2189791797817099  0.3502031567429379   T   T   T
  0.8724714952010912  0.7086846793389656  0.3758632801262413   T   T   T
  0.8131648791644007  0.3456242956936276  0.4324852427016847   T   T   T
  0.7025520631099919  0.8818105692882190  0.2716444296968089   T   T   T
  0.5750125804899225  0.0859860523999112  0.3827982660961148   T   T   T
  0.2193660159606035  0.0342088672116437  0.2955053444086482   T   T   T
  0.4826111624158182  0.5206166441274844  0.4693079247684434   T   T   T
  0.1275132786277304  0.3620047006495682  0.5072161707984295   T   T   T
  0.2214160157794851  0.3647480533881671  0.4678498687233595   T   T   T
  0.0632770689393945  0.6030228231888459  0.3113140453340547   T   T   T
  0.5164892090966507  0.1729927490562404  0.3134007701281066   T   T   T
  0.8445018222427385  0.6183985868936565  0.4092571076787210   T   T   T
  0.6044489225291564  0.2872574860931358  0.3483928180303763   T   T   T
  0.1485926313004201  0.1803803733047363  0.3202587156716861   T   T   T
  0.4331827595006847  0.3567323921969757  0.4629786860326861   T   T   T
  0.4394348211073045  0.2226643115229714  0.4391372779311643   T   T   T
  0.4282666079186927  0.7656349665131382  0.4498401769838574   T   T   T
  0.3236950273199445  0.3088195202732096  0.2815728497200571   T   T   T
  0.3711481326593045  0.8409253744383502  0.3639716107165572   T   T   T
  0.9590278950710273  0.3792298234977219  0.3949787815565683   T   T   T
  0.3203821792823679  0.0348195420485292  0.3601966658178049   T   T   T
  0.0347674839926082  0.6042055858457582  0.4795146197777692   T   T   T
  0.9366470237810928  0.3588338047964399  0.3234126286789721   T   T   T
  0.0839292776827334  0.9251070647337740  0.2925428386385337   T   T   T
  0.9182141878052449 -0.0003343981550653  0.3385174151521990   T   T   T
  0.0113164760089033  0.9636388878159997  0.4019934607537999   T   T   T
  0.6955272086721350  0.4806699548081406  0.3291516486433788   T   T   T
  0.7142532672489009  0.6191302911268767  0.3544630276550264   T   T   T
  0.5884683982723170  0.6387070563669989  0.2699024596235939   T   T   T
  0.8779636281362149  0.5820558642342760  0.3031967293072387   T   T   T
  0.7133334286812139  0.5683340165188775  0.3231941854960775   T   T   T
 
  0.00000000E+00  0.00000000E+00  0.00000000E+00
  0.00000000E+00  0.00000000E+00  0.00000000E+00
  0.00000000E+00  0.00000000E+00  0.00000000E+00
  0.00000000E+00  0.00000000E+00  0.00000000E+00
  0.00000000E+00  0.00000000E+00  0.00000000E+00
  0.00000000E+00  0.00000000E+00  0.00000000E+00
  0.00000000E+00  0.00000000E+00  0.00000000E+00
  0.00000000E+00  0.00000000E+00  0.00000000E+00
  0.00000000E+00  0.00000000E+00  0.00000000E+00
  0.00000000E+00  0.00000000E+00  0.00000000E+00
  0.00000000E+00  0.00000000E+00  0.00000000E+00
  0.00000000E+00  0.00000000E+00  0.00000000E+00
  0.00000000E+00  0.00000000E+00  0.00000000E+00
  0.00000000E+00  0.00000000E+00  0.00000000E+00
  0.00000000E+00  0.00000000E+00  0.00000000E+00
  0.00000000E+00  0.00000000E+00  0.00000000E+00
  0.00000000E+00  0.00000000E+00  0.00000000E+00
  0.00000000E+00  0.00000000E+00  0.00000000E+00
  0.00000000E+00  0.00000000E+00  0.00000000E+00
  0.00000000E+00  0.00000000E+00  0.00000000E+00
  0.00000000E+00  0.00000000E+00  0.00000000E+00
  0.00000000E+00  0.00000000E+00  0.00000000E+00
  0.00000000E+00  0.00000000E+00  0.00000000E+00
  0.00000000E+00  0.00000000E+00  0.00000000E+00
  0.00000000E+00  0.00000000E+00  0.00000000E+00
  0.00000000E+00  0.00000000E+00  0.00000000E+00
  0.00000000E+00  0.00000000E+00  0.00000000E+00
  0.00000000E+00  0.00000000E+00  0.00000000E+00
  0.00000000E+00  0.00000000E+00  0.00000000E+00
  0.00000000E+00  0.00000000E+00  0.00000000E+00
  0.00000000E+00  0.00000000E+00  0.00000000E+00
  0.00000000E+00  0.00000000E+00  0.00000000E+00
  0.00000000E+00  0.00000000E+00  0.00000000E+00
  0.00000000E+00  0.00000000E+00  0.00000000E+00
  0.00000000E+00  0.00000000E+00  0.00000000E+00
  0.00000000E+00  0.00000000E+00  0.00000000E+00
  0.00000000E+00  0.00000000E+00  0.00000000E+00
  0.00000000E+00  0.00000000E+00  0.00000000E+00
  0.00000000E+00  0.00000000E+00  0.00000000E+00
  0.00000000E+00  0.00000000E+00  0.00000000E+00
  0.00000000E+00  0.00000000E+00  0.00000000E+00
  0.00000000E+00  0.00000000E+00  0.00000000E+00
  0.00000000E+00  0.00000000E+00  0.00000000E+00
  0.00000000E+00  0.00000000E+00  0.00000000E+00
  0.00000000E+00  0.00000000E+00  0.00000000E+00
  0.00000000E+00  0.00000000E+00  0.00000000E+00
  0.00000000E+00  0.00000000E+00  0.00000000E+00
  0.00000000E+00  0.00000000E+00  0.00000000E+00
  0.00000000E+00  0.00000000E+00  0.00000000E+00
  0.00000000E+00  0.00000000E+00  0.00000000E+00
  0.00000000E+00  0.00000000E+00  0.00000000E+00
  0.00000000E+00  0.00000000E+00  0.00000000E+00
  0.00000000E+00  0.00000000E+00  0.00000000E+00
  0.00000000E+00  0.00000000E+00  0.00000000E+00
  0.00000000E+00  0.00000000E+00  0.00000000E+00
  0.00000000E+00  0.00000000E+00  0.00000000E+00
  0.00000000E+00  0.00000000E+00  0.00000000E+00
  0.00000000E+00  0.00000000E+00  0.00000000E+00
  0.00000000E+00  0.00000000E+00  0.00000000E+00
  0.00000000E+00  0.00000000E+00  0.00000000E+00
  0.00000000E+00  0.00000000E+00  0.00000000E+00
  0.00000000E+00  0.00000000E+00  0.00000000E+00
  0.00000000E+00  0.00000000E+00  0.00000000E+00
  0.00000000E+00  0.00000000E+00  0.00000000E+00
  0.00000000E+00  0.00000000E+00  0.00000000E+00
  0.00000000E+00  0.00000000E+00  0.00000000E+00
  0.00000000E+00  0.00000000E+00  0.00000000E+00
  0.00000000E+00  0.00000000E+00  0.00000000E+00
  0.00000000E+00  0.00000000E+00  0.00000000E+00
  0.00000000E+00  0.00000000E+00  0.00000000E+00
  0.00000000E+00  0.00000000E+00  0.00000000E+00
  0.00000000E+00  0.00000000E+00  0.00000000E+00
  0.00000000E+00  0.00000000E+00  0.00000000E+00
  0.00000000E+00  0.00000000E+00  0.00000000E+00
  0.00000000E+00  0.00000000E+00  0.00000000E+00
  0.00000000E+00  0.00000000E+00  0.00000000E+00
  0.00000000E+00  0.00000000E+00  0.00000000E+00
  0.00000000E+00  0.00000000E+00  0.00000000E+00
  0.00000000E+00  0.00000000E+00  0.00000000E+00
  0.00000000E+00  0.00000000E+00  0.00000000E+00
  0.00000000E+00  0.00000000E+00  0.00000000E+00
  0.00000000E+00  0.00000000E+00  0.00000000E+00
  0.00000000E+00  0.00000000E+00  0.00000000E+00
  0.00000000E+00  0.00000000E+00  0.00000000E+00
  0.00000000E+00  0.00000000E+00  0.00000000E+00
  0.00000000E+00  0.00000000E+00  0.00000000E+00
  0.00000000E+00  0.00000000E+00  0.00000000E+00
  0.00000000E+00  0.00000000E+00  0.00000000E+00
  0.00000000E+00  0.00000000E+00  0.00000000E+00
  0.00000000E+00  0.00000000E+00  0.00000000E+00
  0.00000000E+00  0.00000000E+00  0.00000000E+00
  0.00000000E+00  0.00000000E+00  0.00000000E+00
  0.00000000E+00  0.00000000E+00  0.00000000E+00
  0.00000000E+00  0.00000000E+00  0.00000000E+00
  0.00000000E+00  0.00000000E+00  0.00000000E+00
  0.00000000E+00  0.00000000E+00  0.00000000E+00
  0.00000000E+00  0.00000000E+00  0.00000000E+00
  0.00000000E+00  0.00000000E+00  0.00000000E+00
  0.00000000E+00  0.00000000E+00  0.00000000E+00
  0.00000000E+00  0.00000000E+00  0.00000000E+00
  0.00000000E+00  0.00000000E+00  0.00000000E+00
  0.00000000E+00  0.00000000E+00  0.00000000E+00
  0.00000000E+00  0.00000000E+00  0.00000000E+00
  0.00000000E+00  0.00000000E+00  0.00000000E+00
  0.00000000E+00  0.00000000E+00  0.00000000E+00
  0.00000000E+00  0.00000000E+00  0.00000000E+00
  0.00000000E+00  0.00000000E+00  0.00000000E+00
  0.00000000E+00  0.00000000E+00  0.00000000E+00
  0.00000000E+00  0.00000000E+00  0.00000000E+00
  0.00000000E+00  0.00000000E+00  0.00000000E+00
  0.00000000E+00  0.00000000E+00  0.00000000E+00
  0.00000000E+00  0.00000000E+00  0.00000000E+00
  0.00000000E+00  0.00000000E+00  0.00000000E+00
  0.00000000E+00  0.00000000E+00  0.00000000E+00
  0.00000000E+00  0.00000000E+00  0.00000000E+00
  0.00000000E+00  0.00000000E+00  0.00000000E+00
  0.00000000E+00  0.00000000E+00  0.00000000E+00
  0.00000000E+00  0.00000000E+00  0.00000000E+00
  0.00000000E+00  0.00000000E+00  0.00000000E+00
  0.00000000E+00  0.00000000E+00  0.00000000E+00
  0.00000000E+00  0.00000000E+00  0.00000000E+00
  0.00000000E+00  0.00000000E+00  0.00000000E+00
  0.00000000E+00  0.00000000E+00  0.00000000E+00
  0.00000000E+00  0.00000000E+00  0.00000000E+00
  0.00000000E+00  0.00000000E+00  0.00000000E+00
  0.00000000E+00  0.00000000E+00  0.00000000E+00
  0.00000000E+00  0.00000000E+00  0.00000000E+00
