# Supplementary material for: Electrochemically mediated disproportionation for selective formaldehyde upcycling in acid
Source: Nat Commun. 2026 Mar 18;17:4120. doi: 10.1038/s41467-026-70739-y (PMC13150010; doi:10.1038/s41467-026-70739-y)
Supplement: Supplementary file 3 — Supplementary Data 1–4 [file 41467_2026_70739_MOESM3_ESM.zip › 2.OHCH2OH/5.Ru/CONTCAR]

POSCAR file written by OVITO Basic 3.10.
   1.00000000000000     
    10.7654075623000001    0.0000000000000000    0.0000000000000000
    -5.3827037811000000    9.3231164310000008    0.0000000000000000
     0.0000000000000000    0.0000000000000000   30.0000000000000000
   Ru   O    H    C 
    48    26    52     1
Selective dynamics
Direct
  0.0833333429999996  0.1666666719999981  0.0292216859999996   F   F   F
  0.0833333429999996  0.6666666870000029  0.0292216859999996   F   F   F
  0.5833333129999971  0.1666666719999981  0.0292216859999996   F   F   F
  0.5833333129999971  0.6666666870000029  0.0292216859999996   F   F   F
  0.0833333579999973  0.4166666870000029  0.0292216859999996   F   F   F
  0.0833333429999996  0.9166666870000029  0.0292216859999996   F   F   F
  0.5833333129999971  0.4166666870000029  0.0292216859999996   F   F   F
  0.5833333129999971  0.9166666870000029  0.0292216859999996   F   F   F
  0.3333333429999996  0.1666666719999981  0.0292216859999996   F   F   F
  0.3333333429999996  0.6666666870000029  0.0292216859999996   F   F   F
  0.8333333129999971  0.1666666719999981  0.0292216859999996   F   F   F
  0.8333333730000021  0.6666666870000029  0.0292216859999996   F   F   F
  0.3333333429999996  0.4166666870000029  0.0292216859999996   F   F   F
  0.3333333429999996  0.9166666870000029  0.0292216859999996   F   F   F
  0.8333333730000021  0.4166666870000029  0.0292216859999996   F   F   F
  0.8333333730000021  0.9166666870000029  0.0292216859999996   F   F   F
  0.0767421070570475  0.1626175909092880  0.1651526291083892   T   T   T
  0.0898127801168454  0.6674525140246481  0.1652375181908793   T   T   T
  0.5791192514190211  0.1669558067102107  0.1673107602837495   T   T   T
  0.5960259799193738  0.6663283407336354  0.1648840049179683   T   T   T
  0.0684913783812543  0.4180934130208208  0.1655371640271449   T   T   T
  0.0932602715235817  0.9279445739030336  0.1652377136038429   T   T   T
  0.5747436474428463  0.4185242292986284  0.1658889390647681   T   T   T
  0.5917996059184463  0.9196047846676647  0.1664359088600158   T   T   T
  0.3420999602066233  0.1655506147335201  0.1658843639325752   T   T   T
  0.3246183038379559  0.6654590724827435  0.1660867857813058   T   T   T
  0.8468541953386425  0.1658234615629551  0.1647714526772951   T   T   T
  0.8241742214183672  0.6600764432000301  0.1657146942136799   T   T   T
  0.3374135030352675  0.4227735145857847  0.1656505519942812   T   T   T
  0.3214597219710468  0.9168746675109712  0.1649994417210374   T   T   T
  0.8409836249260617  0.4270708144630977  0.1653400880858278   T   T   T
  0.8295409431038101  0.9187424326362742  0.1656638657638685   T   T   T
  0.1693527843310976  0.0850442197608933  0.0961221743148385   T   T   T
  0.1638476477995993  0.5815932152514236  0.0961129201318825   T   T   T
  0.6663831355940117  0.0833980445547357  0.0968688194491498   T   T   T
  0.6654514951090810  0.5839224387178685  0.0961001115414923   T   T   T
  0.1664812522505175  0.3342185997025797  0.0961313220569363   T   T   T
  0.1670348825889262  0.8344783859922033  0.0961549194979880   T   T   T
  0.6643555510090597  0.3336002696969672  0.0973687131477432   T   T   T
  0.6667859488936395  0.8332366773504041  0.0963936128562765   T   T   T
  0.4162426162044344  0.0841558082139034  0.0967523740418815   T   T   T
  0.4173969439881721  0.5853514181056172  0.0962974295135783   T   T   T
  0.9170526142935742  0.0825289025513243  0.0958269756995299   T   T   T
  0.9168169745506719  0.5838347857050770  0.0963743266170001   T   T   T
  0.4164542325870175  0.3335412949678326  0.0962184880118350   T   T   T
  0.4178869637596352  0.8356792999531139  0.0968751419580371   T   T   T
  0.9159257484361182  0.3340335094240883  0.0960061681730772   T   T   T
  0.9169486229179774  0.8340606652273490  0.0967167683412816   T   T   T
  0.5014889752183853  0.5586021017926704  0.3397908075446488   T   T   T
  0.8127713854280032  0.5308585924472039  0.3591776304630546   T   T   T
  0.8878890170566631  0.8164197210653628  0.3823114306521818   T   T   T
 -0.0149165766344949  0.4169839055167584  0.3514050131304884   T   T   T
  0.1854369609305031  0.6988357111994667  0.3260001488556440   T   T   T
  0.7778849615131638  0.1194905249276870  0.3114768928350983   T   T   T
  0.3622754092070593  0.1317570683201587  0.3808717217324721   T   T   T
  0.6620815122076507  0.8600751694272188  0.3668079451725480   T   T   T
  0.6093644170145387  0.1664444082831404  0.2429300858625176   T   T   T
  0.0497159349662040  0.8485037639682023  0.3052938832739618   T   T   T
  0.9067214896652700  0.4773736630332771  0.4806291071622230   T   T   T
  0.3368890073321078  0.9830734688821849  0.2667849833407366   T   T   T
  0.4659377368271800  0.3536218298459641  0.2761212055378602   T   T   T
  0.5874657178490987  0.8920411106512436  0.2404595519142579   T   T   T
  0.0641337478804736  0.3774935486910774  0.4368581528363314   T   T   T
  0.6176034271564006  0.1186838963641782  0.3844795414598901   T   T   T
  0.9856442892865728  0.0858396040357688  0.2751855159422254   T   T   T
  0.7155006991898816  0.7513444834660511  0.2737363060411864   T   T   T
  0.0012183092991192  0.7655862863664397  0.4558245301576075   T   T   T
  0.0685060157285919  0.1237377976667940  0.3993726197580868   T   T   T
  0.7391228711871561  0.4445850816061417  0.2755370920840298   T   T   T
  0.6854395218668973  0.3725390107325188  0.4300011534915169   T   T   T
  0.2337131791390163  0.8495030721776711  0.4092283450986245   T   T   T
  0.4619037349966462  0.4068426891022199  0.4180455556841396   T   T   T
  0.3103157658209294  0.4349939174100841  0.2387228794318287   T   T   T
  0.3157482062053834  0.6533391812539000  0.2432319345162972   T   T   T
  0.4957332299042428  0.5190619259838336  0.3702109332206032   T   T   T
  0.9115997462684251  0.8005502064076199  0.4133063585713974   T   T   T
  0.9999351961306926  0.8515364527801100  0.3326647851684168   T   T   T
  0.1230960696181302  0.5963000439978904  0.3334052296998536   T   T   T
  0.0422227354044416  0.3929278090748861  0.4058790466593410   T   T   T
  0.7562981930672268  0.4713488573706644  0.3860760009818616   T   T   T
  0.5916449230899657  0.0249991685971938  0.3970477311666326   T   T   T
  0.4529425482185345  0.1319645519189442  0.3755505712601534   T   T   T
  0.8384224321431161  0.6314610835086563  0.3653060019084044   T   T   T
  0.7736014898952133  0.4843504269445271  0.3062531187069403   T   T   T
  0.8603953542329017  0.1108131654706778  0.2997704710139763   T   T   T
  0.0954647096485424  0.7992627673139471  0.4385833895651471   T   T   T
  0.7999055708878281  0.8253393485743443  0.3810798232150087   T   T   T
  0.6930490728952476  0.9301749420699031  0.3422164211675980   T   T   T
  0.5127290202112182  0.1070596528661393  0.2571050465953549   T   T   T
  0.7129002537162795  0.7008596565259831  0.2456422022861875   T   T   T
  0.9999923866870892  0.0229190480033503  0.3926793646330664   T   T   T
  0.7999477307692072  0.5121633002160918  0.2522591254965941   T   T   T
  0.9703373704814395  0.4424714044642648  0.4686836158167322   T   T   T
  0.2240021225787937  0.7965057210704001  0.3813172656903162   T   T   T
  0.9752295018250227  0.0883322436708742  0.2421993977258571   T   T   T
  0.9218800683963496  0.4595096208863961  0.3551940583107426   T   T   T
  0.4299119012089936  0.2771375334519979  0.2534648287589010   T   T   T
  0.6446225468672186  0.8471538342219593  0.2513268702684712   T   T   T
  0.0548655938043769  0.2822158146658398  0.4353420432753851   T   T   T
  0.1208363062006073  0.7334377840376650  0.3158058057841295   T   T   T
  0.6829184980461628  0.1294872340424509  0.3596291037342124   T   T   T
  0.2580508486604837 -0.0439119877221245  0.2881310962106254   T   T   T
  0.9538536760937276  0.5812598225290512  0.4742738035133929   T   T   T
  0.4107756470498434  0.4177924931812659  0.4430819814063870   T   T   T
  0.5479500160707582  0.4037279265734838  0.4297528030726244   T   T   T
  0.6509828186047847  0.6778531199502531  0.2952780543182112   T   T   T
  0.7208451986401597  0.1131395464313131  0.2847049273222466   T   T   T
  0.4880420595693712  0.8167254777445537  0.2461746331564229   T   T   T
  0.9283613602331752  0.3282408053438113  0.3343248779248334   T   T   T
  0.2950669066766125  0.9890322331215002  0.2376323554741238   T   T   T
  0.7710821803967745  0.4109295549610296  0.4520008347954046   T   T   T
  0.6645546838566349  0.2764829394141766  0.4201113843734665   T   T   T
  0.0256976404928875  0.8291278389829072  0.4813845861255488   T   T   T
  0.6553595803569066  0.2658389652460239  0.2545482289842010   T   T   T
  0.2745692757004462  0.9520417107891196  0.4007231437525650   T   T   T
  0.4673665017452991  0.4729033718217490  0.3210039166062196   T   T   T
  0.3914832412912297  0.2243340613572395  0.3958528748723077   T   T   T
  0.5873248045127925  0.7684300763577414  0.3545199976498207   T   T   T
  0.5743122919702957  0.4008719904031776  0.2737107201469629   T   T   T
  0.9890281881890326  0.8482122060610621  0.2809884539328574   T   T   T
  0.0885630252236913  0.1347228387335850  0.2806174885038235   T   T   T
  0.1594090173504194  0.1354444327844353  0.3889827622905669   T   T   T
  0.1346201902922777  0.4526664750391793  0.2515134392333326   T   T   T
  0.2676792882779966  0.5120243188895905  0.2963183064131732   T   T   T
  0.2672670130145245  0.6991466249503455  0.2587427291153985   T   T   T
  0.3867418839090876  0.4258573316946151  0.2561875403202897   T   T   T
  0.2499199871354587  0.5066119091960338  0.2600009653570756   T   T   T
 
  0.00000000E+00  0.00000000E+00  0.00000000E+00
  0.00000000E+00  0.00000000E+00  0.00000000E+00
  0.00000000E+00  0.00000000E+00  0.00000000E+00
  0.00000000E+00  0.00000000E+00  0.00000000E+00
  0.00000000E+00  0.00000000E+00  0.00000000E+00
  0.00000000E+00  0.00000000E+00  0.00000000E+00
  0.00000000E+00  0.00000000E+00  0.00000000E+00
  0.00000000E+00  0.00000000E+00  0.00000000E+00
  0.00000000E+00  0.00000000E+00  0.00000000E+00
  0.00000000E+00  0.00000000E+00  0.00000000E+00
  0.00000000E+00  0.00000000E+00  0.00000000E+00
  0.00000000E+00  0.00000000E+00  0.00000000E+00
  0.00000000E+00  0.00000000E+00  0.00000000E+00
  0.00000000E+00  0.00000000E+00  0.00000000E+00
  0.00000000E+00  0.00000000E+00  0.00000000E+00
  0.00000000E+00  0.00000000E+00  0.00000000E+00
  0.00000000E+00  0.00000000E+00  0.00000000E+00
  0.00000000E+00  0.00000000E+00  0.00000000E+00
  0.00000000E+00  0.00000000E+00  0.00000000E+00
  0.00000000E+00  0.00000000E+00  0.00000000E+00
  0.00000000E+00  0.00000000E+00  0.00000000E+00
  0.00000000E+00  0.00000000E+00  0.00000000E+00
  0.00000000E+00  0.00000000E+00  0.00000000E+00
  0.00000000E+00  0.00000000E+00  0.00000000E+00
  0.00000000E+00  0.00000000E+00  0.00000000E+00
  0.00000000E+00  0.00000000E+00  0.00000000E+00
  0.00000000E+00  0.00000000E+00  0.00000000E+00
  0.00000000E+00  0.00000000E+00  0.00000000E+00
  0.00000000E+00  0.00000000E+00  0.00000000E+00
  0.00000000E+00  0.00000000E+00  0.00000000E+00
  0.00000000E+00  0.00000000E+00  0.00000000E+00
  0.00000000E+00  0.00000000E+00  0.00000000E+00
  0.00000000E+00  0.00000000E+00  0.00000000E+00
  0.00000000E+00  0.00000000E+00  0.00000000E+00
  0.00000000E+00  0.00000000E+00  0.00000000E+00
  0.00000000E+00  0.00000000E+00  0.00000000E+00
  0.00000000E+00  0.00000000E+00  0.00000000E+00
  0.00000000E+00  0.00000000E+00  0.00000000E+00
  0.00000000E+00  0.00000000E+00  0.00000000E+00
  0.00000000E+00  0.00000000E+00  0.00000000E+00
  0.00000000E+00  0.00000000E+00  0.00000000E+00
  0.00000000E+00  0.00000000E+00  0.00000000E+00
  0.00000000E+00  0.00000000E+00  0.00000000E+00
  0.00000000E+00  0.00000000E+00  0.00000000E+00
  0.00000000E+00  0.00000000E+00  0.00000000E+00
  0.00000000E+00  0.00000000E+00  0.00000000E+00
  0.00000000E+00  0.00000000E+00  0.00000000E+00
  0.00000000E+00  0.00000000E+00  0.00000000E+00
  0.00000000E+00  0.00000000E+00  0.00000000E+00
  0.00000000E+00  0.00000000E+00  0.00000000E+00
  0.00000000E+00  0.00000000E+00  0.00000000E+00
  0.00000000E+00  0.00000000E+00  0.00000000E+00
  0.00000000E+00  0.00000000E+00  0.00000000E+00
  0.00000000E+00  0.00000000E+00  0.00000000E+00
  0.00000000E+00  0.00000000E+00  0.00000000E+00
  0.00000000E+00  0.00000000E+00  0.00000000E+00
  0.00000000E+00  0.00000000E+00  0.00000000E+00
  0.00000000E+00  0.00000000E+00  0.00000000E+00
  0.00000000E+00  0.00000000E+00  0.00000000E+00
  0.00000000E+00  0.00000000E+00  0.00000000E+00
  0.00000000E+00  0.00000000E+00  0.00000000E+00
  0.00000000E+00  0.00000000E+00  0.00000000E+00
  0.00000000E+00  0.00000000E+00  0.00000000E+00
  0.00000000E+00  0.00000000E+00  0.00000000E+00
  0.00000000E+00  0.00000000E+00  0.00000000E+00
  0.00000000E+00  0.00000000E+00  0.00000000E+00
  0.00000000E+00  0.00000000E+00  0.00000000E+00
  0.00000000E+00  0.00000000E+00  0.00000000E+00
  0.00000000E+00  0.00000000E+00  0.00000000E+00
  0.00000000E+00  0.00000000E+00  0.00000000E+00
  0.00000000E+00  0.00000000E+00  0.00000000E+00
  0.00000000E+00  0.00000000E+00  0.00000000E+00
  0.00000000E+00  0.00000000E+00  0.00000000E+00
  0.00000000E+00  0.00000000E+00  0.00000000E+00
  0.00000000E+00  0.00000000E+00  0.00000000E+00
  0.00000000E+00  0.00000000E+00  0.00000000E+00
  0.00000000E+00  0.00000000E+00  0.00000000E+00
  0.00000000E+00  0.00000000E+00  0.00000000E+00
  0.00000000E+00  0.00000000E+00  0.00000000E+00
  0.00000000E+00  0.00000000E+00  0.00000000E+00
  0.00000000E+00  0.00000000E+00  0.00000000E+00
  0.00000000E+00  0.00000000E+00  0.00000000E+00
  0.00000000E+00  0.00000000E+00  0.00000000E+00
  0.00000000E+00  0.00000000E+00  0.00000000E+00
  0.00000000E+00  0.00000000E+00  0.00000000E+00
  0.00000000E+00  0.00000000E+00  0.00000000E+00
  0.00000000E+00  0.00000000E+00  0.00000000E+00
  0.00000000E+00  0.00000000E+00  0.00000000E+00
  0.00000000E+00  0.00000000E+00  0.00000000E+00
  0.00000000E+00  0.00000000E+00  0.00000000E+00
  0.00000000E+00  0.00000000E+00  0.00000000E+00
  0.00000000E+00  0.00000000E+00  0.00000000E+00
  0.00000000E+00  0.00000000E+00  0.00000000E+00
  0.00000000E+00  0.00000000E+00  0.00000000E+00
  0.00000000E+00  0.00000000E+00  0.00000000E+00
  0.00000000E+00  0.00000000E+00  0.00000000E+00
  0.00000000E+00  0.00000000E+00  0.00000000E+00
  0.00000000E+00  0.00000000E+00  0.00000000E+00
  0.00000000E+00  0.00000000E+00  0.00000000E+00
  0.00000000E+00  0.00000000E+00  0.00000000E+00
  0.00000000E+00  0.00000000E+00  0.00000000E+00
  0.00000000E+00  0.00000000E+00  0.00000000E+00
  0.00000000E+00  0.00000000E+00  0.00000000E+00
  0.00000000E+00  0.00000000E+00  0.00000000E+00
  0.00000000E+00  0.00000000E+00  0.00000000E+00
  0.00000000E+00  0.00000000E+00  0.00000000E+00
  0.00000000E+00  0.00000000E+00  0.00000000E+00
  0.00000000E+00  0.00000000E+00  0.00000000E+00
  0.00000000E+00  0.00000000E+00  0.00000000E+00
  0.00000000E+00  0.00000000E+00  0.00000000E+00
  0.00000000E+00  0.00000000E+00  0.00000000E+00
  0.00000000E+00  0.00000000E+00  0.00000000E+00
  0.00000000E+00  0.00000000E+00  0.00000000E+00
  0.00000000E+00  0.00000000E+00  0.00000000E+00
  0.00000000E+00  0.00000000E+00  0.00000000E+00
  0.00000000E+00  0.00000000E+00  0.00000000E+00
  0.00000000E+00  0.00000000E+00  0.00000000E+00
  0.00000000E+00  0.00000000E+00  0.00000000E+00
  0.00000000E+00  0.00000000E+00  0.00000000E+00
  0.00000000E+00  0.00000000E+00  0.00000000E+00
  0.00000000E+00  0.00000000E+00  0.00000000E+00
  0.00000000E+00  0.00000000E+00  0.00000000E+00
  0.00000000E+00  0.00000000E+00  0.00000000E+00
  0.00000000E+00  0.00000000E+00  0.00000000E+00
  0.00000000E+00  0.00000000E+00  0.00000000E+00
  0.00000000E+00  0.00000000E+00  0.00000000E+00
  0.00000000E+00  0.00000000E+00  0.00000000E+00
