# Supplementary material for: Electrochemically mediated disproportionation for selective formaldehyde upcycling in acid
Source: Nat Commun. 2026 Mar 18;17:4120. doi: 10.1038/s41467-026-70739-y (PMC13150010; doi:10.1038/s41467-026-70739-y)
Supplement: Supplementary file 3 — Supplementary Data 1–4 [file 41467_2026_70739_MOESM3_ESM.zip › 2.OHCH2OH/6.Pt2Ru/CONTCAR]

POSCAR file written by OVITO Basic 3.10.
   1.00000000000000     
    10.9659223557000001    0.0000000000000000    0.0000000000000000
     5.4829610223999996    9.4967685269000004    0.0000000000000000
     0.0000000000000000    0.0000000000000000   30.0000000000000000
   Pt   Ru   O    H    C 
    32    16    26    52     1
Selective dynamics
Direct
  0.0000000000000000  0.0000000000000000  0.0341848400000018   F   F   F
  0.0000000000000000  0.5000000000000000  0.0341848400000018   F   F   F
  0.5000000000000000  0.0000000000000000  0.0341848400000018   F   F   F
  0.4999999699999975  0.5000000000000000  0.0341848400000018   F   F   F
  0.2500000000000000  0.2499999850000023  0.0341848400000018   F   F   F
  0.2500000300000025  0.7500000000000000  0.0341848400000018   F   F   F
  0.7499999400000021  0.2499999850000023  0.0341848400000018   F   F   F
  0.7500000000000000  0.7500000000000000  0.0341848400000018   F   F   F
  0.3307368311989483  0.0829339052615675  0.1092750097587044   T   T   T
  0.3314731262121940  0.5839272439159637  0.1084649165903782   T   T   T
  0.8314899057302416  0.0828358116369501  0.1086303793310455   T   T   T
  0.8303955514061996  0.5833951304821313  0.1087209977311574   T   T   T
  0.0825362552681121  0.3317831372290315  0.1090636672968319   T   T   T
  0.0823164132789674  0.8330342565860721  0.1086683139934961   T   T   T
  0.5823323886674348  0.3324352906434603  0.1085509833907444   T   T   T
  0.5815643371515922  0.8317540527483336  0.1091372714341754   T   T   T
  0.0837498150276344  0.0837551926888765  0.1080053660203452   T   T   T
  0.0835603485128129  0.5840835382066748  0.1071146562982003   T   T   T
  0.5830047512089293  0.0840542652987207  0.1072566134751429   T   T   T
  0.5832081766017559  0.5844840643443278  0.1079896275105417   T   T   T
  0.1659957872277729  0.4176959310087975  0.1847988946172646   T   T   T
  0.1646365470457382  0.9152571301353954  0.1857446489996164   T   T   T
  0.6641740931145325  0.4158405880506615  0.1850456922373361   T   T   T
  0.6649592074644946  0.9173980986054474  0.1851733849805917   T   T   T
  0.4149059078085985  0.1672963686920815  0.1852600792403536   T   T   T
  0.4125376505203989  0.6665962124129809  0.1853497390972897   T   T   T
  0.9131662661312583  0.1670696127661001  0.1847095059614819   T   T   T
  0.9145555094919137  0.6690062300641830  0.1841367936076216   T   T   T
  0.4137525482022039  0.4154151672094097  0.1849148959816209   T   T   T
  0.4129705481318117  0.9164620817553721  0.1859627569805865   T   T   T
  0.9121365060935384  0.4167041609695301  0.1853569739553436   T   T   T
  0.9139192718203456  0.9159700782120863  0.1853503170295817   T   T   T
  0.0000000000000000  0.2499999850000023  0.0341848400000018   F   F   F
  0.0000000000000000  0.7500000000000000  0.0341848400000018   F   F   F
  0.4999999699999975  0.2499999850000023  0.0341848400000018   F   F   F
  0.5000000599999979  0.7500000000000000  0.0341848400000018   F   F   F
  0.2500000000000000  0.0000000000000000  0.0341848400000018   F   F   F
  0.2500000000000000  0.5000000000000000  0.0341848400000018   F   F   F
  0.7500000000000000  0.0000000000000000  0.0341848400000018   F   F   F
  0.7500000000000000  0.5000000000000000  0.0341848400000018   F   F   F
  0.3333337355175156  0.3335502659507997  0.1063249209789154   T   T   T
  0.3325030718867494  0.8339438816174429  0.1069355461801498   T   T   T
  0.8331783626411523  0.3340858954935416  0.1068721399777474   T   T   T
  0.8325223021022640  0.8341005259610283  0.1062965503887070   T   T   T
  0.1639614040235337  0.1661524062632059  0.1856118975749945   T   T   T
  0.1645407399170578  0.6665551915864555  0.1821234707220716   T   T   T
  0.6639842366098361  0.1659346077502805  0.1820823786981069   T   T   T
  0.6627557522665336  0.6670601895246018  0.1849825234204172   T   T   T
  0.8841129650992468  0.5110237444138862  0.3839801552913464   T   T   T
  0.1615251621441515  0.4562826306302044  0.3618179762545825   T   T   T
  0.0798452863885631  0.7177871680432700  0.3880052418594202   T   T   T
  0.6742481797072766  0.2846025284540841  0.3965239981163161   T   T   T
  0.5452279564103296  0.4329530362470577  0.3208229379800318   T   T   T
  0.7028243050042204  0.0495453492071061  0.3520719355291576   T   T   T
  0.4278165993006446 -0.0346347152666056  0.3832986185733409   T   T   T
  0.8827826516859820  0.6980744405595543  0.4395132928801250   T   T   T
  0.4763889272547492  0.0780342157062649  0.3049952762449550   T   T   T
  0.1659843260106364 -0.0079086133623277  0.3069296230516730   T   T   T
  0.4793771580402867  0.3994437805482502  0.4653736060534860   T   T   T
  0.1493335735999267  0.1885606494338168  0.2559388496833631   T   T   T
  0.7999899006422546  0.2593216489606286  0.2886802130883861   T   T   T
  0.4113483100431326  0.7403172365284441  0.2905159644906527   T   T   T
  0.9196202074514740  0.2817752297633103  0.4274962656270998   T   T   T
  0.6410885132335046  0.9504462973412341  0.4263120068434098   T   T   T
  0.9268911539773734  0.9906736912055978  0.2952131984957923   T   T   T
  0.9189089519158922  0.7229257745624768  0.2954120001424000   T   T   T
  0.3328051818090861  0.6663818757217361  0.4390233305404292   T   T   T
  0.1563689190080050  0.0237800292555191  0.4053971513779140   T   T   T
  0.3453382446275020  0.3574288302023795  0.2969513911678102   T   T   T
  0.3052058875218797  0.3000921282769231  0.4378299000250803   T   T   T
  0.4937920439660413  0.6986532440567543  0.3792154632936073   T   T   T
  0.0519536003155823  0.4599148893814711  0.4906034274285168   T   T   T
  0.8955155982315645  0.5039373396200858  0.2738450393582376   T   T   T
  0.6628448977230688  0.6825022529351138  0.2556151732011784   T   T   T
 -0.0241603192250367  0.4842207070599830  0.3699570435749867   T   T   T
  0.1576171595947874  0.7136805605426714  0.4054554032381852   T   T   T
  0.2529102347610460  0.9008875383958023  0.3010039027194559   T   T   T
  0.5779312961077187  0.3924022867770555  0.3511711476821414   T   T   T
  0.8395669996622624  0.2710987763882280  0.4173527601542347   T   T   T
  0.2161090559689648  0.3955054295663890  0.3872920123429856   T   T   T
  0.7209262804512976  0.8581168293579717  0.4363919613320300   T   T   T
  0.5120973604732213  0.9556647957811215  0.4010382560580947   T   T   T
  0.1372871883075041  0.5545677322269400  0.3708855099357791   T   T   T
  0.2644470984060101  0.4028105498299291  0.3189799594578094   T   T   T
  0.7890219608321523  0.0072078222350700  0.3334405451440631   T   T   T
  0.3947547671771761  0.6787088139908036  0.4165346083506191   T   T   T
  0.0080492822162846  0.7239604731292494  0.4098237852606882   T   T   T
  0.8749273398248194  0.6301941568921280  0.4182503304825461   T   T   T
  0.4894391295588875  0.0347294741276623  0.2755343027209331   T   T   T
  0.8975072403651096  0.7804811302115641  0.2683736780016880   T   T   T
  0.1402722935723352  0.0106795053507596  0.3739337204437764   T   T   T
  0.3083782843050419  0.3873781899002625  0.2666604699020382   T   T   T
  0.5162581172940164  0.3859436191110393  0.4954057407759417   T   T   T
  0.5949850871755999  0.6396526996342372  0.3832672142751524   T   T   T
  0.9269099623952729  0.9635851668019700  0.2636167061837303   T   T   T
  0.6121027205887443  0.3096078655297648  0.4228655915058802   T   T   T
  0.6995238044808340  0.3191847835009571  0.2988440558802171   T   T   T
  0.4441938774452714  0.6769392192752216  0.3167994932890610   T   T   T
  0.0060813137454026  0.1911505838160320  0.4201903973586578   T   T   T
  0.4744211543712935  0.4063080151000830  0.3117599727557465   T   T   T
  0.6809692696699530  0.9784488003920873  0.4011589100791891   T   T   T
  0.1559605868953068  0.1060222697702183  0.2747305438767725   T   T   T
  0.4253843994725175  0.5041425085019090  0.4594670410478234   T   T   T
  0.0010683606848705  0.4090579384102855  0.4861989783928518   T   T   T
  0.1407013764610191  0.4028946717461130  0.4741187224313862   T   T   T
  0.9730414451407254  0.7489512221272633  0.3150113179825336   T   T   T
  0.6257183778602970  0.0593637755946451  0.3319701253789743   T   T   T
  0.3887554428801139  0.6925537155041857  0.2666544739491453   T   T   T
  0.6858706520582379  0.1956125406217636  0.3836181067648516   T   T   T
  0.0623584809740965  0.2747909154585192  0.2644594820923871   T   T   T
  0.3732889982700376  0.3269857857462904  0.4496729564082765   T   T   T
  0.3578044869238583  0.1979010739156876  0.4343438212472026   T   T   T
  0.2948688327953384  0.7500272191711138  0.4578650781269348   T   T   T
  0.4193449811395703  0.1824451554964779  0.2996371320185576   T   T   T
  0.4720228445674476  0.8004063275115603  0.3798987165669607   T   T   T
  0.9003316622279115  0.4230486574198665  0.3997237578799242   T   T   T
  0.4319926699132066  0.0043149857208624  0.3538489078286800   T   T   T
  0.9360986459511681  0.6335477782485233  0.4644080825204487   T   T   T
  0.7964592702280964  0.2728003948311895  0.2559363135088286   T   T   T
  0.0831975764676480  0.9777894361353516  0.3015364298210328   T   T   T
  0.8722508994637157  0.0991594211423010  0.2935749346225001   T   T   T
  0.2491229584897739  0.0178018378529452  0.4034955342128552   T   T   T
  0.7226188853753495  0.4900632025397257  0.2873869361257848   T   T   T
  0.7402328943472302  0.6222079070677126  0.3191261233736676   T   T   T
  0.5636682984464614  0.7175008946266480  0.2667745423603231   T   T   T
  0.9293051454720593  0.5713653335623323  0.2813692298260738   T   T   T
  0.7557717248503857  0.5687406233847361  0.2868730451510186   T   T   T
 
  0.00000000E+00  0.00000000E+00  0.00000000E+00
  0.00000000E+00  0.00000000E+00  0.00000000E+00
  0.00000000E+00  0.00000000E+00  0.00000000E+00
  0.00000000E+00  0.00000000E+00  0.00000000E+00
  0.00000000E+00  0.00000000E+00  0.00000000E+00
  0.00000000E+00  0.00000000E+00  0.00000000E+00
  0.00000000E+00  0.00000000E+00  0.00000000E+00
  0.00000000E+00  0.00000000E+00  0.00000000E+00
  0.00000000E+00  0.00000000E+00  0.00000000E+00
  0.00000000E+00  0.00000000E+00  0.00000000E+00
  0.00000000E+00  0.00000000E+00  0.00000000E+00
  0.00000000E+00  0.00000000E+00  0.00000000E+00
  0.00000000E+00  0.00000000E+00  0.00000000E+00
  0.00000000E+00  0.00000000E+00  0.00000000E+00
  0.00000000E+00  0.00000000E+00  0.00000000E+00
  0.00000000E+00  0.00000000E+00  0.00000000E+00
  0.00000000E+00  0.00000000E+00  0.00000000E+00
  0.00000000E+00  0.00000000E+00  0.00000000E+00
  0.00000000E+00  0.00000000E+00  0.00000000E+00
  0.00000000E+00  0.00000000E+00  0.00000000E+00
  0.00000000E+00  0.00000000E+00  0.00000000E+00
  0.00000000E+00  0.00000000E+00  0.00000000E+00
  0.00000000E+00  0.00000000E+00  0.00000000E+00
  0.00000000E+00  0.00000000E+00  0.00000000E+00
  0.00000000E+00  0.00000000E+00  0.00000000E+00
  0.00000000E+00  0.00000000E+00  0.00000000E+00
  0.00000000E+00  0.00000000E+00  0.00000000E+00
  0.00000000E+00  0.00000000E+00  0.00000000E+00
  0.00000000E+00  0.00000000E+00  0.00000000E+00
  0.00000000E+00  0.00000000E+00  0.00000000E+00
  0.00000000E+00  0.00000000E+00  0.00000000E+00
  0.00000000E+00  0.00000000E+00  0.00000000E+00
  0.00000000E+00  0.00000000E+00  0.00000000E+00
  0.00000000E+00  0.00000000E+00  0.00000000E+00
  0.00000000E+00  0.00000000E+00  0.00000000E+00
  0.00000000E+00  0.00000000E+00  0.00000000E+00
  0.00000000E+00  0.00000000E+00  0.00000000E+00
  0.00000000E+00  0.00000000E+00  0.00000000E+00
  0.00000000E+00  0.00000000E+00  0.00000000E+00
  0.00000000E+00  0.00000000E+00  0.00000000E+00
  0.00000000E+00  0.00000000E+00  0.00000000E+00
  0.00000000E+00  0.00000000E+00  0.00000000E+00
  0.00000000E+00  0.00000000E+00  0.00000000E+00
  0.00000000E+00  0.00000000E+00  0.00000000E+00
  0.00000000E+00  0.00000000E+00  0.00000000E+00
  0.00000000E+00  0.00000000E+00  0.00000000E+00
  0.00000000E+00  0.00000000E+00  0.00000000E+00
  0.00000000E+00  0.00000000E+00  0.00000000E+00
  0.00000000E+00  0.00000000E+00  0.00000000E+00
  0.00000000E+00  0.00000000E+00  0.00000000E+00
  0.00000000E+00  0.00000000E+00  0.00000000E+00
  0.00000000E+00  0.00000000E+00  0.00000000E+00
  0.00000000E+00  0.00000000E+00  0.00000000E+00
  0.00000000E+00  0.00000000E+00  0.00000000E+00
  0.00000000E+00  0.00000000E+00  0.00000000E+00
  0.00000000E+00  0.00000000E+00  0.00000000E+00
  0.00000000E+00  0.00000000E+00  0.00000000E+00
  0.00000000E+00  0.00000000E+00  0.00000000E+00
  0.00000000E+00  0.00000000E+00  0.00000000E+00
  0.00000000E+00  0.00000000E+00  0.00000000E+00
  0.00000000E+00  0.00000000E+00  0.00000000E+00
  0.00000000E+00  0.00000000E+00  0.00000000E+00
  0.00000000E+00  0.00000000E+00  0.00000000E+00
  0.00000000E+00  0.00000000E+00  0.00000000E+00
  0.00000000E+00  0.00000000E+00  0.00000000E+00
  0.00000000E+00  0.00000000E+00  0.00000000E+00
  0.00000000E+00  0.00000000E+00  0.00000000E+00
  0.00000000E+00  0.00000000E+00  0.00000000E+00
  0.00000000E+00  0.00000000E+00  0.00000000E+00
  0.00000000E+00  0.00000000E+00  0.00000000E+00
  0.00000000E+00  0.00000000E+00  0.00000000E+00
  0.00000000E+00  0.00000000E+00  0.00000000E+00
  0.00000000E+00  0.00000000E+00  0.00000000E+00
  0.00000000E+00  0.00000000E+00  0.00000000E+00
  0.00000000E+00  0.00000000E+00  0.00000000E+00
  0.00000000E+00  0.00000000E+00  0.00000000E+00
  0.00000000E+00  0.00000000E+00  0.00000000E+00
  0.00000000E+00  0.00000000E+00  0.00000000E+00
  0.00000000E+00  0.00000000E+00  0.00000000E+00
  0.00000000E+00  0.00000000E+00  0.00000000E+00
  0.00000000E+00  0.00000000E+00  0.00000000E+00
  0.00000000E+00  0.00000000E+00  0.00000000E+00
  0.00000000E+00  0.00000000E+00  0.00000000E+00
  0.00000000E+00  0.00000000E+00  0.00000000E+00
  0.00000000E+00  0.00000000E+00  0.00000000E+00
  0.00000000E+00  0.00000000E+00  0.00000000E+00
  0.00000000E+00  0.00000000E+00  0.00000000E+00
  0.00000000E+00  0.00000000E+00  0.00000000E+00
  0.00000000E+00  0.00000000E+00  0.00000000E+00
  0.00000000E+00  0.00000000E+00  0.00000000E+00
  0.00000000E+00  0.00000000E+00  0.00000000E+00
  0.00000000E+00  0.00000000E+00  0.00000000E+00
  0.00000000E+00  0.00000000E+00  0.00000000E+00
  0.00000000E+00  0.00000000E+00  0.00000000E+00
  0.00000000E+00  0.00000000E+00  0.00000000E+00
  0.00000000E+00  0.00000000E+00  0.00000000E+00
  0.00000000E+00  0.00000000E+00  0.00000000E+00
  0.00000000E+00  0.00000000E+00  0.00000000E+00
  0.00000000E+00  0.00000000E+00  0.00000000E+00
  0.00000000E+00  0.00000000E+00  0.00000000E+00
  0.00000000E+00  0.00000000E+00  0.00000000E+00
  0.00000000E+00  0.00000000E+00  0.00000000E+00
  0.00000000E+00  0.00000000E+00  0.00000000E+00
  0.00000000E+00  0.00000000E+00  0.00000000E+00
  0.00000000E+00  0.00000000E+00  0.00000000E+00
  0.00000000E+00  0.00000000E+00  0.00000000E+00
  0.00000000E+00  0.00000000E+00  0.00000000E+00
  0.00000000E+00  0.00000000E+00  0.00000000E+00
  0.00000000E+00  0.00000000E+00  0.00000000E+00
  0.00000000E+00  0.00000000E+00  0.00000000E+00
  0.00000000E+00  0.00000000E+00  0.00000000E+00
  0.00000000E+00  0.00000000E+00  0.00000000E+00
  0.00000000E+00  0.00000000E+00  0.00000000E+00
  0.00000000E+00  0.00000000E+00  0.00000000E+00
  0.00000000E+00  0.00000000E+00  0.00000000E+00
  0.00000000E+00  0.00000000E+00  0.00000000E+00
  0.00000000E+00  0.00000000E+00  0.00000000E+00
  0.00000000E+00  0.00000000E+00  0.00000000E+00
  0.00000000E+00  0.00000000E+00  0.00000000E+00
  0.00000000E+00  0.00000000E+00  0.00000000E+00
  0.00000000E+00  0.00000000E+00  0.00000000E+00
  0.00000000E+00  0.00000000E+00  0.00000000E+00
  0.00000000E+00  0.00000000E+00  0.00000000E+00
  0.00000000E+00  0.00000000E+00  0.00000000E+00
  0.00000000E+00  0.00000000E+00  0.00000000E+00
  0.00000000E+00  0.00000000E+00  0.00000000E+00
  0.00000000E+00  0.00000000E+00  0.00000000E+00
